# Supplementary material for: 2-Chloro-3-hydroxy­methyl-7,8-dimethyl­quinoline
Source: Acta Crystallogr Sect E Struct Rep Online. 2009 Dec 19;66(Pt 1):o200. doi: 10.1107/S160053680905404X (PMC2980063; doi:10.1107/S160053680905404X)
Supplement: Supplementary file 1 [file e-66-0o200-sup1.cif]

##############################################################################
###                                                                        ###
###        Electronic paper (Acta Crystallographica Section E)             ###
###                                                                        ###
##############################################################################
#                                                                            #
# This CIF contains the data in a paper accepted for publication in Acta     #
# Crystallographica Section E. It conforms to the requirements of Notes      #
# for Authors for Section E, and has been peer reviewed under the auspices   #
# of the IUCr Commission on Journals.                                        #
#                                                                            #
# Full details of the Crystallographic Information File format               #
# are given in the paper "The Crystallographic Information File (CIF):       #
# a New Standard Archive File for Crystallography" by S. R. Hall, F. H.      #
# Allen and I. D. Brown [Acta Cryst. (1991), A47, 655-685].                  #
#                                                                            #
# The current version of the core CIF dictionary is obtainable from          #
# ftp://ftp.iucr.org/pub/cif_core.dic. The current version number is 2.4.    #
#                                                                            #
# Software is freely available for graphical display of the structure(s) in  #
# this CIF.  For information consult the CIF home page http://www.iucr.org/  #
# cif/home.html                                                              #
#                                                                            #
# This file may be used for bona fide research purposes within the           #
# scientific community so long as proper attribution is given to the journal # 
# article from which it was obtained.                                        #
#                                                                            #
##############################################################################
                                             
data_global
_audit_creation_method     SHELXL-97
_journal_date_recd_electronic     2009-12-12
_journal_date_accepted     2009-12-15
_journal_name_full     'Acta Crystallographica, Section E'
_journal_year     2010
_journal_volume     66
_journal_issue      1
_journal_page_first     o200
_journal_page_last     o200
_journal_paper_category     QO
_journal_coeditor_code     BT5139
_publ_contact_author
;
     Dr. Seik Weng Ng
     Department of Chemistry
     University of Malaya
     50603 Kuala Lumpur
     Malaysia
;
_publ_contact_author_email     seikweng@um.edu.my
_publ_contact_author_fax     '03 7967 4193'
_publ_contact_author_phone     '03 7967 6778'
_publ_section_title
;
2-Chloro-3-hydroxymethyl-7,8-dimethylquinoline
;
loop_
    _publ_author_name
    _publ_author_address
    'Khan, F. Nawaz'
;
Chemistry Division
School of Science and Humanities
VIT University
Vellore 632 014, Tamil Nadu
India
;
    'Mohana Roopan, S'
;
Chemistry Division
School of Science and Humanities
VIT University
Vellore 632 014, Tamil Nadu
India
;
    'Hathwar, Venkatesha R.'
;
Solid State and Structural Chemistry Unit
Indian Institute of Science
Bangalore 560 012, Karnataka
India
;
    'Ng, Seik Weng'
;
Department of Chemistry
University of Malaya
50603 Kuala Lumpur
Malaysia
;
_publ_section_synopsis     .
data_I
_audit_creation_method     SHELXL-97
_chemical_name_systematic
;
2-Chloro-3-hydroxymethyl-7,8-dimethylquinoline
;
_chemical_name_common     ?
_chemical_formula_moiety     'C12 H12 Cl N O'
_chemical_formula_sum     'C12 H12 Cl N O'
_chemical_formula_iupac     'C12 H12 Cl N O'
_chemical_formula_weight     221.68
_chemical_melting_point     ?
_symmetry_cell_setting     Monoclinic
_symmetry_space_group_name_H-M     'P 21/c'
_symmetry_space_group_name_Hall     '-P 2ybc'
loop_
    _symmetry_equiv_pos_as_xyz
    'x, y, z'
    '-x, y+1/2, -z+1/2'
    '-x, -y, -z'
    'x, -y-1/2, z-1/2'
_cell_length_a     17.4492(12)
_cell_length_b     4.6271(2)
_cell_length_c     14.3773(7)
_cell_angle_alpha     90.00
_cell_angle_beta     113.297(7)
_cell_angle_gamma     90.00
_cell_volume     1066.17(10)
_cell_formula_units_Z     4
_cell_measurement_reflns_used     963
_cell_measurement_theta_min     3.1
_cell_measurement_theta_max     25.0
_cell_measurement_temperature     293(2)
_exptl_crystal_description     Plate
_exptl_crystal_colour     Colorless
_exptl_crystal_size_max     0.38
_exptl_crystal_size_mid     0.15
_exptl_crystal_size_min     0.06
_exptl_crystal_density_diffrn     1.381
_exptl_crystal_density_meas     ?
_exptl_crystal_density_method     'not measured'
_exptl_crystal_F_000     464
_exptl_absorpt_coefficient_mu     0.328
_exptl_absorpt_correction_type     Multi-scan
_exptl_absorpt_process_details     '(SADABS; Sheldrick, 1996)'
_exptl_absorpt_correction_T_min     0.8853
_exptl_absorpt_correction_T_max     0.9806
_diffrn_ambient_temperature     293(2)
_diffrn_radiation_type     MoK\a
_diffrn_radiation_wavelength     0.71073
_diffrn_radiation_source     'fine-focus sealed tube'
_diffrn_radiation_monochromator     graphite
_diffrn_measurement_device_type     'Bruker SMART area-detector diffractometer'
_diffrn_measurement_method     '\f and \w scans'
_diffrn_detector_area_resol_mean     ?
_diffrn_reflns_number     10456
_diffrn_reflns_av_R_equivalents     0.0327
_diffrn_reflns_av_sigmaI/netI     0.0239
_diffrn_reflns_theta_min     3.09
_diffrn_reflns_theta_max     25.00
_diffrn_reflns_theta_full     25.00
_diffrn_measured_fraction_theta_max     0.998
_diffrn_measured_fraction_theta_full     0.998
_diffrn_reflns_limit_h_min     -20
_diffrn_reflns_limit_h_max     20
_diffrn_reflns_limit_k_min     -5
_diffrn_reflns_limit_k_max     5
_diffrn_reflns_limit_l_min     -17
_diffrn_reflns_limit_l_max     17
_diffrn_standards_number     0
_diffrn_standards_interval_count     0
_diffrn_standards_interval_time     0
_diffrn_standards_decay_%     0
_reflns_number_total     1884
_reflns_number_gt     1488
_reflns_threshold_expression     I>2\s(I)
_refine_ls_structure_factor_coef     Fsqd
_refine_ls_matrix_type     full
_refine_ls_R_factor_all     0.0451
_refine_ls_R_factor_gt     0.0331
_refine_ls_wR_factor_gt     0.0890
_refine_ls_wR_factor_ref     0.0935
_refine_ls_goodness_of_fit_ref     1.048
_refine_ls_restrained_S_all     1.048
_refine_ls_number_reflns     1884
_refine_ls_number_parameters     139
_refine_ls_number_restraints     0
_refine_ls_hydrogen_treatment     constr
_refine_ls_weighting_scheme     calc
_refine_ls_weighting_details
         'calc w=1/[\s^2^(Fo^2^)+(0.0496P)^2^+0.1434P] where P=(Fo^2^+2Fc^2^)/3'
_atom_sites_solution_hydrogens     geom
_atom_sites_solution_primary     direct
_atom_sites_solution_secondary     difmap
_refine_ls_shift/su_max     0.001
_refine_ls_shift/su_mean     0.000
_refine_diff_density_max     0.159
_refine_diff_density_min     -0.216
_refine_ls_extinction_method     none
_refine_ls_extinction_coef     ?
loop_
    _atom_type_symbol
    _atom_type_description
    _atom_type_scat_dispersion_real
    _atom_type_scat_dispersion_imag
    _atom_type_scat_source
    'C' 'C' 0.0033 0.0016
                         'International Tables Vol C Tables 4.2.6.8 and 6.1.1.4'
    'H' 'H' 0.0000 0.0000
                         'International Tables Vol C Tables 4.2.6.8 and 6.1.1.4'
    'N' 'N' 0.0061 0.0033
                         'International Tables Vol C Tables 4.2.6.8 and 6.1.1.4'
    'O' 'O' 0.0106 0.0060
                         'International Tables Vol C Tables 4.2.6.8 and 6.1.1.4'
    'Cl' 'Cl' 0.1484 0.1585
                         'International Tables Vol C Tables 4.2.6.8 and 6.1.1.4'
_computing_data_collection     'SMART (Bruker, 2004)'
_computing_cell_refinement     'SAINT (Bruker, 2004)'
_computing_data_reduction     'SAINT (Bruker, 2004)'
_computing_structure_solution     'SHELXS97 (Sheldrick, 2008)'
_computing_structure_refinement     'SHELXL97 (Sheldrick, 2008)'
_computing_molecular_graphics     'X-SEED (Barbour, 2001)'
_computing_publication_material     'publCIF (Westrip, 2010)'
loop_
    _atom_site_type_symbol
    _atom_site_label
    _atom_site_fract_x
    _atom_site_fract_y
    _atom_site_fract_z
    _atom_site_U_iso_or_equiv
    _atom_site_adp_type
    _atom_site_calc_flag
    _atom_site_refinement_flags
    _atom_site_occupancy
    _atom_site_disorder_assembly
    _atom_site_disorder_group
    Cl Cl1 0.37792(3) 0.62190(11) 0.12385(3) 0.0547(2) Uani d . 1 . .
    O O1 0.46228(9) 0.7503(3) 0.45560(9) 0.0578(4) Uani d . 1 . .
    H H1A 0.4892 0.8991 0.4763 0.087 Uiso calc PR 0.50 . .
    H H1B 0.4914 0.6102 0.4824 0.087 Uiso calc PR 0.50 . .
    N N1 0.27105(9) 0.2833(3) 0.15172(10) 0.0365(3) Uani d . 1 . .
    C C1 0.33144(11) 0.4587(4) 0.19891(12) 0.0361(4) Uani d . 1 . .
    C C2 0.36337(11) 0.5327(3) 0.30325(12) 0.0365(4) Uani d . 1 . .
    C C3 0.32309(11) 0.4071(3) 0.35710(12) 0.0381(4) Uani d . 1 . .
    H H3 0.3403 0.4493 0.4256 0.046 Uiso calc R 1 . .
    C C4 0.25620(10) 0.2154(4) 0.31127(12) 0.0349(4) Uani d . 1 . .
    C C5 0.21258(12) 0.0807(4) 0.36385(13) 0.0427(5) Uani d . 1 . .
    H H5 0.2273 0.1186 0.4323 0.051 Uiso calc R 1 . .
    C C6 0.14924(12) -0.1037(4) 0.31451(13) 0.0440(5) Uani d . 1 . .
    H H6 0.1210 -0.1899 0.3502 0.053 Uiso calc R 1 . .
    C C7 0.12436(11) -0.1703(4) 0.21072(13) 0.0398(4) Uani d . 1 . .
    C C8 0.16551(11) -0.0432(4) 0.15657(12) 0.0370(4) Uani d . 1 . .
    C C9 0.23169(10) 0.1536(3) 0.20687(12) 0.0333(4) Uani d . 1 . .
    C C10 0.43655(11) 0.7321(4) 0.34903(13) 0.0454(5) Uani d . 1 . .
    H H10A 0.4825 0.6623 0.3334 0.054 Uiso calc R 1 . .
    H H10B 0.4215 0.9231 0.3196 0.054 Uiso calc R 1 . .
    C C11 0.05264(12) -0.3765(4) 0.16298(16) 0.0558(5) Uani d . 1 . .
    H H11A 0.0510 -0.4393 0.0986 0.084 Uiso calc PR 0.50 . .
    H H11B 0.0013 -0.2809 0.1535 0.084 Uiso calc PR 0.50 . .
    H H11C 0.0599 -0.5409 0.2064 0.084 Uiso calc PR 0.50 . .
    H H11D 0.0238 -0.4015 0.2071 0.084 Uiso calc PR 0.50 . .
    H H11E 0.0735 -0.5598 0.1521 0.084 Uiso calc PR 0.50 . .
    H H11F 0.0149 -0.2998 0.0993 0.084 Uiso calc PR 0.50 . .
    C C12 0.14234(13) -0.1070(4) 0.04636(13) 0.0516(5) Uani d . 1 . .
    H H12A 0.1910 -0.1694 0.0363 0.077 Uiso calc PR 0.50 . .
    H H12B 0.1203 0.0644 0.0073 0.077 Uiso calc PR 0.50 . .
    H H12C 0.1009 -0.2568 0.0250 0.077 Uiso calc PR 0.50 . .
    H H12D 0.0838 -0.0718 0.0095 0.077 Uiso calc PR 0.50 . .
    H H12E 0.1545 -0.3056 0.0384 0.077 Uiso calc PR 0.50 . .
    H H12F 0.1739 0.0156 0.0207 0.077 Uiso calc PR 0.50 . .
loop_
    _atom_site_aniso_label
    _atom_site_aniso_U_11
    _atom_site_aniso_U_22
    _atom_site_aniso_U_33
    _atom_site_aniso_U_12
    _atom_site_aniso_U_13
    _atom_site_aniso_U_23
    Cl1 0.0522(3) 0.0662(4) 0.0492(3) -0.0064(2) 0.0237(2) 0.0071(2)
    O1 0.0632(9) 0.0508(8) 0.0438(7) -0.0109(7) 0.0045(6) -0.0114(6)
    N1 0.0374(9) 0.0395(8) 0.0307(7) 0.0031(7) 0.0116(6) 0.0004(6)
    C1 0.0360(10) 0.0362(10) 0.0357(9) 0.0056(8) 0.0138(8) 0.0032(7)
    C2 0.0369(10) 0.0313(9) 0.0366(9) 0.0060(8) 0.0094(8) -0.0016(7)
    C3 0.0420(11) 0.0384(10) 0.0283(8) 0.0051(8) 0.0078(7) -0.0053(7)
    C4 0.0375(10) 0.0344(9) 0.0308(8) 0.0068(8) 0.0113(7) -0.0004(7)
    C5 0.0478(11) 0.0506(12) 0.0310(9) 0.0050(9) 0.0169(8) 0.0009(8)
    C6 0.0431(11) 0.0482(11) 0.0438(10) 0.0061(9) 0.0203(8) 0.0099(8)
    C7 0.0345(10) 0.0368(10) 0.0439(10) 0.0062(8) 0.0110(8) 0.0054(8)
    C8 0.0370(10) 0.0361(10) 0.0320(9) 0.0055(8) 0.0075(7) 0.0004(7)
    C9 0.0351(10) 0.0335(9) 0.0293(8) 0.0060(8) 0.0105(7) 0.0007(7)
    C10 0.0448(12) 0.0382(10) 0.0463(10) -0.0017(9) 0.0107(8) -0.0033(8)
    C11 0.0454(12) 0.0536(13) 0.0631(13) -0.0041(10) 0.0157(10) 0.0039(10)
    C12 0.0547(13) 0.0576(13) 0.0342(9) -0.0056(10) 0.0087(9) -0.0064(8)
_geom_special_details
;
All e.s.d.'s (except the e.s.d. in the dihedral angle between two l.s. planes)
are estimated using the full covariance matrix. The cell e.s.d.'s are taken
into account individually in the estimation of e.s.d.'s in distances, angles
and torsion angles; correlations between e.s.d.'s in cell parameters are only
used when they are defined by crystal symmetry. An approximate (isotropic)
treatment of cell e.s.d.'s is used for estimating e.s.d.'s involving l.s.
planes.
;
loop_
    _geom_bond_atom_site_label_1
    _geom_bond_atom_site_label_2
    _geom_bond_site_symmetry_2
    _geom_bond_distance
    _geom_bond_publ_flag
    Cl1 C1 . 1.7563(17) ?
    O1 C10 . 1.418(2) ?
    O1 H1A . 0.8200 ?
    O1 H1B . 0.8200 ?
    N1 C1 . 1.290(2) ?
    N1 C9 . 1.375(2) ?
    C1 C2 . 1.420(2) ?
    C2 C3 . 1.364(2) ?
    C2 C10 . 1.500(2) ?
    C3 C4 . 1.405(2) ?
    C3 H3 . 0.9300 ?
    C4 C5 . 1.412(2) ?
    C4 C9 . 1.418(2) ?
    C5 C6 . 1.354(3) ?
    C5 H5 . 0.9300 ?
    C6 C7 . 1.413(2) ?
    C6 H6 . 0.9300 ?
    C7 C8 . 1.382(2) ?
    C7 C11 . 1.506(3) ?
    C8 C9 . 1.423(2) ?
    C8 C12 . 1.501(2) ?
    C10 H10A . 0.9700 ?
    C10 H10B . 0.9700 ?
    C11 H11A . 0.9600 ?
    C11 H11B . 0.9600 ?
    C11 H11C . 0.9600 ?
    C11 H11D . 0.9600 ?
    C11 H11E . 0.9600 ?
    C11 H11F . 0.9600 ?
    C12 H12A . 0.9600 ?
    C12 H12B . 0.9600 ?
    C12 H12C . 0.9600 ?
    C12 H12D . 0.9600 ?
    C12 H12E . 0.9600 ?
    C12 H12F . 0.9600 ?
loop_
    _geom_angle_atom_site_label_1
    _geom_angle_atom_site_label_2
    _geom_angle_atom_site_label_3
    _geom_angle_site_symmetry_1
    _geom_angle_site_symmetry_3
    _geom_angle
    _geom_angle_publ_flag
    C10 O1 H1A . . 109.5 ?
    C10 O1 H1B . . 109.5 ?
    C1 N1 C9 . . 117.49(14) ?
    N1 C1 C2 . . 127.22(15) ?
    N1 C1 Cl1 . . 115.28(12) ?
    C2 C1 Cl1 . . 117.51(13) ?
    C3 C2 C1 . . 114.95(16) ?
    C3 C2 C10 . . 123.59(15) ?
    C1 C2 C10 . . 121.46(15) ?
    C2 C3 C4 . . 121.44(15) ?
    C2 C3 H3 . . 119.3 ?
    C4 C3 H3 . . 119.3 ?
    C3 C4 C5 . . 123.44(15) ?
    C3 C4 C9 . . 118.06(15) ?
    C5 C4 C9 . . 118.49(16) ?
    C6 C5 C4 . . 119.92(16) ?
    C6 C5 H5 . . 120.0 ?
    C4 C5 H5 . . 120.0 ?
    C5 C6 C7 . . 122.47(16) ?
    C5 C6 H6 . . 118.8 ?
    C7 C6 H6 . . 118.8 ?
    C8 C7 C6 . . 119.41(16) ?
    C8 C7 C11 . . 122.41(16) ?
    C6 C7 C11 . . 118.17(16) ?
    C7 C8 C9 . . 118.95(15) ?
    C7 C8 C12 . . 121.87(16) ?
    C9 C8 C12 . . 119.19(15) ?
    N1 C9 C4 . . 120.81(15) ?
    N1 C9 C8 . . 118.43(14) ?
    C4 C9 C8 . . 120.75(15) ?
    O1 C10 C2 . . 111.18(14) ?
    O1 C10 H10A . . 109.4 ?
    C2 C10 H10A . . 109.4 ?
    O1 C10 H10B . . 109.4 ?
    C2 C10 H10B . . 109.4 ?
    H10A C10 H10B . . 108.0 ?
    C7 C11 H11A . . 109.5 ?
    C7 C11 H11B . . 109.5 ?
    H11A C11 H11B . . 109.5 ?
    C7 C11 H11C . . 109.5 ?
    H11A C11 H11C . . 109.5 ?
    H11B C11 H11C . . 109.5 ?
    C7 C11 H11D . . 109.5 ?
    C7 C11 H11E . . 109.5 ?
    H11D C11 H11E . . 109.5 ?
    C7 C11 H11F . . 109.5 ?
    H11D C11 H11F . . 109.5 ?
    H11E C11 H11F . . 109.5 ?
    C8 C12 H12A . . 109.5 ?
    C8 C12 H12B . . 109.5 ?
    H12A C12 H12B . . 109.5 ?
    C8 C12 H12C . . 109.5 ?
    H12A C12 H12C . . 109.5 ?
    H12B C12 H12C . . 109.5 ?
    C8 C12 H12D . . 109.5 ?
    C8 C12 H12E . . 109.5 ?
    H12D C12 H12E . . 109.5 ?
    C8 C12 H12F . . 109.5 ?
    H12D C12 H12F . . 109.5 ?
    H12E C12 H12F . . 109.5 ?
loop_
    _geom_hbond_atom_site_label_D
    _geom_hbond_atom_site_label_H
    _geom_hbond_atom_site_label_A
    _geom_hbond_site_symmetry_A
    _geom_hbond_distance_DH
    _geom_hbond_distance_HA
    _geom_hbond_distance_DA
    _geom_hbond_angle_DHA
    _geom_hbond_publ_flag
    O1 H1a O1 3_676 0.82 1.91 2.715(3) 167 yes
    O1 H1b O1 3_666 0.82 1.91 2.720(3) 168 yes
