# Supplementary material for: 2-Chloro-3-hydroxy­methyl-7,8-dimethyl­quinoline
Source: Acta Crystallogr Sect E Struct Rep Online. 2009 Dec 19;66(Pt 1):o200. doi: 10.1107/S160053680905404X (PMC2980063; doi:10.1107/S160053680905404X)
Supplement: Supplementary file 2 [file e-66-0o200-Isup2.hkl]

# 
# h,k,l, Fc-squared, Fo-squared, sigma(Fo-squared) and status flag 
# 
data_I
_shelx_title '  P21/c' 
_shelx_refln_list_code          4 
_shelx_F_calc_maximum      150.43 
_exptl_crystal_F_000       464.00 
_reflns_d_resolution_high  0.8409 
 
loop_ 
 _symmetry_equiv_pos_as_xyz 
 'x, y, z' 
 '-x, y+1/2, -z+1/2' 
 '-x, -y, -z' 
 'x, -y-1/2, z-1/2' 
 
_cell_length_a    17.4492 
_cell_length_b     4.6271 
_cell_length_c    14.3773 
_cell_angle_alpha  90.000 
_cell_angle_beta  113.297 
_cell_angle_gamma  90.000 
 
_shelx_F_squared_multiplier     1.000 
 
loop_ 
 _refln_index_h 
 _refln_index_k 
 _refln_index_l 
 _refln_F_squared_calc 
 _refln_F_squared_meas 
 _refln_F_squared_sigma 
 _refln_observed_status 
   3   0   0       44.09       44.65      2.07 o 
   4   0   0     3531.91     3351.32     21.16 o 
   5   0   0      298.52      286.15      4.03 o 
   6   0   0      127.69      131.66      3.72 o 
   7   0   0       51.37       57.23      3.24 o 
   8   0   0     1610.30     1762.59     23.48 o 
   9   0   0       87.23       97.22      7.83 o 
  10   0   0     1856.48     1953.03     33.46 o 
  11   0   0        6.55       10.43      4.38 o 
  12   0   0      403.24      376.27     16.71 o 
  13   0   0      275.56      359.49     70.90 o 
  14   0   0        3.46        4.40      2.33 o 
  15   0   0        1.20        4.57      2.38 o 
  16   0   0      109.93      129.64      9.76 o 
  17   0   0      191.52      207.32     15.89 o 
  18   0   0       75.84       76.03     10.41 o 
  19   0   0       92.41       99.25      9.22 o 
   1   1   0       42.25       29.71      0.85 o 
   2   1   0        0.65        1.99      0.41 o 
   3   1   0    22628.18    21803.83    137.51 o 
   4   1   0     2473.91     2524.28     10.17 o 
   5   1   0     1559.98     1684.19     12.21 o 
   6   1   0       60.66       83.44      2.53 o 
   7   1   0      302.48      370.40      6.35 o 
   8   1   0       30.10       30.80      1.89 o 
   9   1   0      544.56      517.44      8.43 o 
  10   1   0      218.74      220.80      4.99 o 
  11   1   0      256.50      259.42      9.44 o 
  12   1   0       48.67       49.51      4.48 o 
  13   1   0      470.07      453.25     12.77 o 
  14   1   0      155.48      158.48      8.04 o 
  15   1   0       73.38       73.50      6.08 o 
  16   1   0        6.95        4.03      5.34 o 
  17   1   0       25.92       22.21      7.10 o 
  18   1   0        2.56       -0.46      4.73 o 
   0   2   0      188.80      199.08      9.80 o 
   1   2   0      318.05      320.73      4.26 o 
   2   2   0      255.77      256.45      3.10 o 
   3   2   0      474.46      508.29      5.08 o 
   4   2   0     2209.58     2422.86     16.86 o 
   5   2   0      304.17      302.33      6.11 o 
   6   2   0     1696.53     1762.11     17.08 o 
   7   2   0      666.62      700.80      5.83 o 
   8   2   0      102.00      103.58      3.30 o 
   9   2   0       18.03       22.00      1.81 o 
  10   2   0       48.31       48.62      2.08 o 
  11   2   0      123.21      126.85      4.07 o 
  12   2   0       52.01       48.91     13.67 o 
  13   2   0       35.69       33.67      5.50 o 
  14   2   0       10.54       13.02      3.66 o 
  15   2   0       18.74       22.46      4.20 o 
  16   2   0       24.37       24.38      4.68 o 
  17   2   0        0.07        3.96      3.89 o 
   1   3   0      273.10      283.93      5.46 o 
   2   3   0       71.34       71.36      2.82 o 
   3   3   0       36.08       35.17      1.47 o 
   4   3   0       32.40       28.53      1.07 o 
   5   3   0      340.01      348.72      4.97 o 
   6   3   0      226.76      221.24      5.08 o 
   7   3   0      719.89      723.42      6.88 o 
   8   3   0     1104.78     1051.06     11.20 o 
   9   3   0      432.39      442.98     15.32 o 
  10   3   0      751.19      735.24     17.39 o 
  11   3   0        1.45        1.19      3.43 o 
  12   3   0        0.74        4.51      3.69 o 
  13   3   0       27.03       26.71      4.32 o 
  14   3   0       14.95       15.93      4.34 o 
  15   3   0        1.63        7.29      4.60 o 
   0   4   0       76.71       85.47      4.27 o 
   1   4   0       93.19       90.03      3.08 o 
   2   4   0       11.68       13.06      1.94 o 
   3   4   0       13.38        9.92      2.08 o 
   4   4   0      264.22      274.71      6.91 o 
   5   4   0       77.18       84.86      5.87 o 
   6   4   0        5.17        4.79      3.15 o 
   7   4   0       72.31       73.38      5.89 o 
   8   4   0       95.92      120.06      7.76 o 
   9   4   0       32.27       46.51      8.24 o 
  10   4   0       19.62        9.29      3.89 o 
  11   4   0      195.68      179.15      9.89 o 
  12   4   0       79.21       88.29      7.40 o 
  13   4   0      118.05      110.68      9.65 o 
   1   5   0       10.89       16.52      3.25 o 
   2   5   0        0.56       -1.86      3.32 o 
   3   5   0        0.42       -0.71      4.93 o 
   4   5   0      115.50      115.89     10.85 o 
   5   5   0       28.83       33.83      7.25 o 
   6   5   0        0.95       -2.52      7.00 o 
   7   5   0       13.34       16.72      7.17 o 
 -19   1   1       38.06       37.48      8.13 o 
 -18   1   1        7.45        3.29      3.06 o 
 -17   1   1        3.68        3.80      2.77 o 
 -16   1   1       49.43       50.15      4.85 o 
 -15   1   1      127.83      128.13      6.77 o 
 -14   1   1        5.91        3.34      2.74 o 
 -13   1   1        3.41        2.70      2.62 o 
 -12   1   1       60.49       65.21      4.91 o 
 -11   1   1      118.60      115.56      3.98 o 
 -10   1   1       78.64       86.49      3.34 o 
  -9   1   1       57.85       57.36      2.56 o 
  -8   1   1       10.84       13.80      1.44 o 
  -7   1   1      277.88      238.17      4.03 o 
  -6   1   1      130.06      142.71      5.31 o 
  -5   1   1      111.28      107.02      1.56 o 
  -4   1   1     5381.10     5509.22     23.86 o 
  -3   1   1     4821.72     4756.07     15.78 o 
  -2   1   1    10004.13     9498.85     70.95 o 
  -1   1   1       69.25       72.60      1.27 o 
   0   1   1      241.75      217.78      2.22 o 
   1   1   1      495.36      463.34      3.06 o 
   2   1   1    11366.55    11136.71     31.60 o 
   3   1   1      216.30      227.18      3.14 o 
   4   1   1     3668.74     3600.09     12.41 o 
   5   1   1     1360.83     1385.05      7.79 o 
   6   1   1     2484.64     2741.71     12.20 o 
   7   1   1      517.77      540.47      8.68 o 
   8   1   1      437.57      482.98      8.81 o 
   9   1   1      163.77      149.31      6.53 o 
  10   1   1      373.95      376.72     12.41 o 
  11   1   1        1.44        0.57      2.34 o 
  12   1   1      296.65      318.85      9.54 o 
  13   1   1       25.57       24.19      4.16 o 
  14   1   1        1.18       -0.15      5.29 o 
  15   1   1      122.79      134.06     12.70 o 
  16   1   1        0.14        5.20      5.39 o 
  17   1   1       59.73       55.52      9.74 o 
  18   1   1       65.99       75.39     10.56 o 
 -18   2   1       21.58       21.86      5.05 o 
 -17   2   1        0.16        1.00      4.36 o 
 -16   2   1       56.08       59.46      6.29 o 
 -15   2   1        1.04       -1.72      3.63 o 
 -14   2   1       74.15       86.62      8.90 o 
 -13   2   1      123.22      135.27      8.21 o 
 -12   2   1      130.00      132.04      9.67 o 
 -11   2   1        1.03        0.81      1.52 o 
 -10   2   1      178.66      167.78      4.09 o 
  -9   2   1      229.09      218.58      5.80 o 
  -8   2   1      246.36      236.49      3.51 o 
  -7   2   1     1247.74     1256.65     12.34 o 
  -6   2   1     3095.99     3052.35     24.85 o 
  -5   2   1     2667.71     2669.53     19.73 o 
  -4   2   1        1.45        7.17      0.77 o 
  -3   2   1        0.46        1.24      0.53 o 
  -2   2   1     1814.91     1732.82     21.76 o 
  -1   2   1      694.09      671.76      6.65 o 
   0   2   1      294.55      294.06      5.68 o 
   1   2   1      240.51      265.17      3.85 o 
   2   2   1      747.67      762.66      8.42 o 
   3   2   1     2029.36     1998.49     10.04 o 
   4   2   1      741.51      842.67      6.90 o 
   5   2   1      938.81      901.39      8.07 o 
   6   2   1       25.60       36.61      1.90 o 
   7   2   1     2044.67     2032.06     16.66 o 
   8   2   1      245.52      257.72      4.47 o 
   9   2   1       48.62       42.90      2.41 o 
  10   2   1       51.97       46.02      2.30 o 
  11   2   1      209.67      211.72      9.41 o 
  12   2   1      364.12      364.48     12.63 o 
  13   2   1       45.02       41.50      5.80 o 
  14   2   1       65.60       59.63      8.66 o 
  15   2   1      385.72      390.02     25.07 o 
  16   2   1       30.13       49.25      6.72 o 
  17   2   1        6.61        4.39      4.34 o 
 -16   3   1       10.04       19.88      4.28 o 
 -15   3   1       27.80       21.01      4.66 o 
 -14   3   1       11.28       15.99      3.68 o 
 -13   3   1        0.00       -1.05      3.42 o 
 -12   3   1        3.78        6.77      3.57 o 
 -11   3   1      205.36      216.07      9.60 o 
 -10   3   1      413.04      386.11     12.33 o 
  -9   3   1      431.66      419.37     22.10 o 
  -8   3   1      429.29      409.71     14.07 o 
  -7   3   1        3.02        3.76      1.01 o 
  -6   3   1       30.45       31.48      1.69 o 
  -5   3   1      148.84      146.55      3.18 o 
  -4   3   1       75.03       77.05      1.78 o 
  -3   3   1      337.80      339.20      5.42 o 
  -2   3   1      136.46      133.30      3.80 o 
  -1   3   1      183.16      187.84      4.90 o 
   0   3   1      180.91      184.16      3.92 o 
   1   3   1       18.96       29.88      2.12 o 
   2   3   1       43.10       37.37      1.45 o 
   3   3   1        2.83        1.58      0.84 o 
   4   3   1       27.52       24.31      1.08 o 
   5   3   1       15.88       16.32      1.14 o 
   6   3   1       85.63       78.25      2.98 o 
   7   3   1      118.42      105.91      4.75 o 
   8   3   1       31.00       27.86      2.71 o 
   9   3   1       10.93       10.79      3.55 o 
  10   3   1      190.29      183.12      8.40 o 
  11   3   1       13.73        9.42      3.87 o 
  12   3   1       37.13       37.80      4.97 o 
  13   3   1        7.25        6.22      4.19 o 
  14   3   1       16.04       25.73      5.11 o 
  15   3   1        0.86        1.11      4.73 o 
 -13   4   1       44.53       47.80      6.05 o 
 -12   4   1      195.25      175.02     13.53 o 
 -11   4   1       21.05       18.22      4.11 o 
 -10   4   1       74.21       66.89      6.07 o 
  -9   4   1        6.91        7.05      3.23 o 
  -8   4   1       15.19       12.92      3.14 o 
  -7   4   1        1.02       -0.11      2.92 o 
  -6   4   1        0.71        0.12      2.81 o 
  -5   4   1       13.64       14.41      3.37 o 
  -4   4   1       56.81       56.62      3.20 o 
  -3   4   1        0.01        1.22      1.87 o 
  -2   4   1       87.34       85.17      4.07 o 
  -1   4   1        3.67        4.10      1.37 o 
   0   4   1       34.78       38.84      2.32 o 
   1   4   1        2.73        1.75      1.49 o 
   2   4   1        0.45       -0.95      1.61 o 
   3   4   1        0.00        0.26      1.83 o 
   4   4   1        0.01        2.12      1.94 o 
   5   4   1       18.29       24.44      5.01 o 
   6   4   1       99.82       97.26      6.88 o 
   7   4   1       16.29       12.91      3.73 o 
   8   4   1       77.33       60.13      5.76 o 
   9   4   1        5.51        8.97      3.76 o 
  10   4   1       37.70       34.02      4.88 o 
  11   4   1       23.42       25.02      4.80 o 
  12   4   1      129.94      122.66     15.99 o 
  -8   5   1        1.72        2.76      7.27 o 
  -7   5   1       58.67       56.82      8.30 o 
  -6   5   1        2.09        2.79      6.59 o 
  -5   5   1       46.80       43.87      6.88 o 
  -4   5   1        0.10       -6.18      4.66 o 
  -3   5   1        1.47        2.27      3.01 o 
  -2   5   1        3.78        0.01      3.19 o 
  -1   5   1        0.26       -0.74      4.03 o 
   0   5   1        6.35        7.25      2.95 o 
   1   5   1        9.92        7.54      3.96 o 
   2   5   1       25.43       25.13      7.19 o 
   3   5   1        5.19        6.49      6.86 o 
   4   5   1       52.69       48.64      6.46 o 
   5   5   1       25.47       17.79      6.53 o 
   6   5   1        8.61       19.46      6.48 o 
   7   5   1        1.65        3.82     11.18 o 
 -19   0   2      123.23      140.08      9.17 o 
 -18   0   2       37.98       43.86     12.96 o 
 -17   0   2       13.09       20.09      8.98 o 
 -16   0   2       54.76       48.58      9.74 o 
 -15   0   2      111.99      110.36     12.06 o 
 -14   0   2       25.99       19.80      7.80 o 
 -13   0   2        7.89       10.06      4.00 o 
 -12   0   2      254.61      258.27      6.27 o 
 -11   0   2      731.74      678.00     10.61 o 
 -10   0   2      670.70      643.67     10.07 o 
  -9   0   2      382.38      373.63      8.96 o 
  -8   0   2      862.06      829.24     14.70 o 
  -7   0   2     1370.22     1282.75     19.82 o 
  -6   0   2     3969.52     3899.89     44.44 o 
  -5   0   2     2070.73     2051.26     12.76 o 
  -4   0   2     2979.25     2951.96     20.93 o 
  -3   0   2       17.78       17.63      0.98 o 
  -2   0   2     5437.64     5413.12     35.32 o 
   0   0   2     7933.06     7728.24     24.28 o 
   1   0   2     2974.81     2865.25      9.59 o 
   2   0   2     2768.34     2685.04     24.50 o 
   3   0   2     3985.70     3885.13     28.64 o 
   4   0   2      629.71      607.54     13.37 o 
   5   0   2      849.15      848.23     11.70 o 
   6   0   2     1068.81     1008.91     12.25 o 
   7   0   2     1452.52     1478.04     18.62 o 
   8   0   2     2078.81     2297.52     24.44 o 
   9   0   2      400.97      422.62      7.43 o 
  10   0   2     1796.34     1860.72     16.49 o 
  11   0   2       14.65       12.66      1.79 o 
  12   0   2        5.47        5.16      1.56 o 
  13   0   2      137.45      149.01      5.45 o 
  14   0   2       31.81       23.50      6.27 o 
  15   0   2      154.33      151.96     12.96 o 
  16   0   2        6.25        4.49      6.13 o 
  17   0   2        9.84       12.23      6.28 o 
 -19   1   2       49.00       45.72      8.36 o 
 -18   1   2        0.06        0.87      3.02 o 
 -17   1   2        1.16        0.86      2.87 o 
 -16   1   2       54.60       50.66      4.12 o 
 -15   1   2        5.08        3.96      2.92 o 
 -14   1   2      101.14       98.19      5.06 o 
 -13   1   2        0.51        1.71      2.01 o 
 -12   1   2       77.48       69.48      3.01 o 
 -11   1   2       17.20       17.73      1.59 o 
 -10   1   2      307.44      298.94      4.99 o 
  -9   1   2      846.83      814.29     11.76 o 
  -8   1   2     1458.78     1454.24     10.72 o 
  -7   1   2     1401.48     1305.58     13.04 o 
  -6   1   2      500.99      529.21      6.91 o 
  -5   1   2       44.32       51.45      1.29 o 
  -4   1   2     1447.72     1451.04     13.49 o 
  -3   1   2     5399.41     5455.48     34.31 o 
  -2   1   2       44.06       52.26      0.81 o 
  -1   1   2        1.96        1.29      0.35 o 
   0   1   2      637.17      610.15      3.58 o 
   1   1   2     2508.86     2493.20      8.22 o 
   2   1   2     1003.88     1018.37      5.59 o 
   3   1   2       17.45       15.16      0.80 o 
   4   1   2     2458.95     2439.37     18.84 o 
   5   1   2     2817.27     2989.95     18.16 o 
   6   1   2        4.59       10.45      1.07 o 
   7   1   2      604.93      604.24      7.05 o 
   8   1   2       52.83       45.85      3.92 o 
   9   1   2       21.45       17.46      2.56 o 
  10   1   2        0.03       -0.52      1.26 o 
  11   1   2       83.98       78.86      4.11 o 
  12   1   2      142.69      140.45      9.16 o 
  13   1   2      220.60      232.57     12.32 o 
  14   1   2       18.55       18.65      3.40 o 
  15   1   2        0.67       -1.37      4.05 o 
  16   1   2      170.00      166.24     18.92 o 
  17   1   2       22.78       24.35      7.44 o 
 -18   2   2        0.21        0.77      4.51 o 
 -17   2   2        4.30        3.90      3.91 o 
 -16   2   2       39.15       38.80      5.17 o 
 -15   2   2       35.31       47.90      7.17 o 
 -14   2   2       34.85       41.83      3.73 o 
 -13   2   2        1.61        1.89      2.30 o 
 -12   2   2        1.28        0.80      2.04 o 
 -11   2   2      230.34      216.84      3.94 o 
 -10   2   2       15.43       13.96      1.27 o 
  -9   2   2       26.40       24.50      2.22 o 
  -8   2   2      196.48      195.06      7.40 o 
  -7   2   2      775.02      819.80     11.07 o 
  -6   2   2     1408.70     1474.22     13.42 o 
  -5   2   2       59.14       58.66      1.91 o 
  -4   2   2      104.57      107.34      2.18 o 
  -3   2   2      344.62      347.69      3.20 o 
  -2   2   2      309.27      294.59      3.23 o 
  -1   2   2      239.45      258.20      2.71 o 
   0   2   2      108.59      114.59      2.93 o 
   1   2   2      599.75      626.45      5.20 o 
   2   2   2      198.24      249.10      3.02 o 
   3   2   2      537.82      608.39      7.45 o 
   4   2   2      855.08      927.32      7.03 o 
   5   2   2       92.96       94.67      3.25 o 
   6   2   2      116.90      127.17      3.41 o 
   7   2   2        4.49        4.93      1.15 o 
   8   2   2      108.36      106.32      3.28 o 
   9   2   2        5.19       10.28      1.88 o 
  10   2   2       12.55       14.81      2.54 o 
  11   2   2       12.81       13.44      3.61 o 
  12   2   2        7.52        8.71      3.63 o 
  13   2   2      144.57      138.61      9.89 o 
  14   2   2        9.81       11.15      4.33 o 
  15   2   2       27.31       26.77      5.43 o 
  16   2   2       22.50       19.01      4.98 o 
 -16   3   2        6.77        8.71      4.06 o 
 -15   3   2        0.46        3.67      3.59 o 
 -14   3   2        0.58        1.63      3.37 o 
 -13   3   2       33.52       39.11      4.55 o 
 -12   3   2       83.11       86.62      6.37 o 
 -11   3   2        6.69       13.45      3.34 o 
 -10   3   2      159.02      149.51      7.70 o 
  -9   3   2       12.92       20.44      3.73 o 
  -8   3   2        0.43        2.95      2.79 o 
  -7   3   2        5.90        5.51      1.24 o 
  -6   3   2       45.39       43.96      1.92 o 
  -5   3   2      412.55      388.87      4.85 o 
  -4   3   2      153.83      144.65      4.40 o 
  -3   3   2       26.64       22.29      1.05 o 
  -2   3   2        0.04        0.75      1.09 o 
  -1   3   2      109.84      100.94      3.19 o 
   0   3   2     1702.94     1704.60     16.23 o 
   1   3   2      416.95      426.64      5.28 o 
   2   3   2        1.87        2.47      1.08 o 
   3   3   2        1.81        1.56      0.60 o 
   4   3   2        0.73        1.77      0.74 o 
   5   3   2        0.14        0.96      1.09 o 
   6   3   2        0.48        2.68      1.30 o 
   7   3   2        7.76        7.24      1.70 o 
   8   3   2       36.33       30.71      2.83 o 
   9   3   2      198.95      212.69     10.46 o 
  10   3   2      152.97      124.64      6.86 o 
  11   3   2       12.96       19.11      4.66 o 
  12   3   2      117.87      118.51     10.60 o 
  13   3   2       24.23       20.79      6.10 o 
  14   3   2        2.42        3.71      3.95 o 
 -13   4   2      199.12      172.53      9.75 o 
 -12   4   2       19.01       26.39      4.40 o 
 -11   4   2      103.19       92.54     10.20 o 
 -10   4   2       65.08       72.85      9.40 o 
  -9   4   2       49.09       60.03      5.29 o 
  -8   4   2        0.32        1.30      2.76 o 
  -7   4   2       74.19       76.13      5.52 o 
  -6   4   2      159.08      172.88      7.70 o 
  -5   4   2       12.10        9.00      2.94 o 
  -4   4   2       81.23       87.13      3.90 o 
  -3   4   2      658.63      667.04      8.75 o 
  -2   4   2      353.69      356.41      6.92 o 
  -1   4   2       19.58       22.25      2.22 o 
   0   4   2        2.12        0.75      1.57 o 
   1   4   2       65.91       62.25      2.99 o 
   2   4   2       55.88       52.08      2.91 o 
   3   4   2      104.64      110.34      4.38 o 
   4   4   2        0.40        0.87      1.90 o 
   5   4   2        5.07        4.73      1.88 o 
   6   4   2       78.94       86.02      7.16 o 
   7   4   2       85.31       76.95      5.07 o 
   8   4   2        8.33        7.49      3.08 o 
   9   4   2      131.16      127.43      8.58 o 
  10   4   2       27.48       31.66      5.29 o 
  11   4   2        0.55       -1.26      4.91 o 
  -8   5   2        3.58       -0.07      7.29 o 
  -7   5   2        3.06        3.61      4.93 o 
  -6   5   2       60.12       53.30      6.42 o 
  -5   5   2        0.01       -6.71      4.47 o 
  -4   5   2        6.48        8.33      4.46 o 
  -3   5   2       85.82       92.51      7.55 o 
  -2   5   2       35.76       40.91      5.95 o 
  -1   5   2       49.28       57.64      6.31 o 
   0   5   2       55.54       71.27      6.44 o 
   1   5   2       63.65       85.46     11.31 o 
   2   5   2       29.75       26.08      8.09 o 
   3   5   2       19.99       23.15      7.17 o 
   4   5   2       78.39       72.84      6.65 o 
   5   5   2        1.67       -2.61      6.70 o 
   6   5   2       25.65       20.43      6.53 o 
 -19   1   3        5.93        7.36      4.64 o 
 -18   1   3       23.00       31.24      5.05 o 
 -17   1   3      212.82      231.31      8.20 o 
 -16   1   3        0.23       -0.39      2.63 o 
 -15   1   3      419.08      455.67     10.44 o 
 -14   1   3       23.38       25.27      4.01 o 
 -13   1   3       28.47       25.40      2.14 o 
 -12   1   3       55.74       49.65      2.59 o 
 -11   1   3      273.99      276.92      7.13 o 
 -10   1   3       80.55       76.97      3.51 o 
  -9   1   3      487.42      471.83      7.43 o 
  -8   1   3        2.97        0.83      0.91 o 
  -7   1   3      215.18      218.73      2.94 o 
  -6   1   3      528.34      532.79      4.18 o 
  -5   1   3      125.63      120.28      1.87 o 
  -4   1   3      241.36      199.44      1.73 o 
  -3   1   3       39.60       37.41      0.78 o 
  -2   1   3      769.46      715.54      3.81 o 
  -1   1   3        0.95        0.81      0.44 o 
   0   1   3     1624.86     1541.06      9.29 o 
   1   1   3      245.31      247.57      2.18 o 
   2   1   3      225.49      181.34      2.08 o 
   3   1   3      438.32      431.42      4.09 o 
   4   1   3       33.07       23.34      1.16 o 
   5   1   3       70.79       76.75      1.96 o 
   6   1   3        3.30       15.67      1.47 o 
   7   1   3      435.60      439.89      8.98 o 
   8   1   3      144.59      127.87      5.64 o 
   9   1   3       26.54       30.37      3.27 o 
  10   1   3       49.64       50.26      3.15 o 
  11   1   3        8.98        6.38      1.79 o 
  12   1   3      169.17      171.35      7.63 o 
  13   1   3        3.19        1.86      2.93 o 
  14   1   3       50.85       56.27      7.31 o 
  15   1   3        0.96       -2.22      3.94 o 
  16   1   3        0.13        0.89      4.04 o 
  17   1   3       33.83       43.68      8.94 o 
 -18   2   3        6.81        2.20      4.55 o 
 -17   2   3       14.79        7.78      3.76 o 
 -16   2   3       56.32       66.72      6.04 o 
 -15   2   3       52.26       57.18      5.64 o 
 -14   2   3      109.02       99.92      5.05 o 
 -13   2   3        3.56        3.44      2.27 o 
 -12   2   3     1265.80     1226.46     14.50 o 
 -11   2   3      103.07       96.83      3.91 o 
 -10   2   3        5.33        4.85      1.02 o 
  -9   2   3        0.24       -0.42      1.66 o 
  -8   2   3      528.55      510.20      9.46 o 
  -7   2   3      226.81      193.88      4.00 o 
  -6   2   3      430.39      468.32      4.81 o 
  -5   2   3        3.72        4.66      0.54 o 
  -4   2   3      373.39      361.55      3.35 o 
  -3   2   3     1486.99     1419.54     11.99 o 
  -2   2   3        3.89        3.11      0.62 o 
  -1   2   3        8.35        8.12      0.71 o 
   0   2   3      320.99      298.57      3.48 o 
   1   2   3      651.10      593.59      4.51 o 
   2   2   3      350.52      378.44      4.40 o 
   3   2   3      226.49      249.03      4.04 o 
   4   2   3      829.80      831.08      8.50 o 
   5   2   3      586.22      545.06      6.68 o 
   6   2   3      326.90      324.04      6.46 o 
   7   2   3       38.32       36.02      2.73 o 
   8   2   3       24.33       32.37      3.09 o 
   9   2   3      237.44      214.03      7.53 o 
  10   2   3       96.36      116.23      7.48 o 
  11   2   3        3.41        2.39      3.51 o 
  12   2   3       12.73        8.30      3.88 o 
  13   2   3       29.66       48.44      5.73 o 
  14   2   3       68.22       65.65      6.40 o 
  15   2   3       21.05       21.20      5.63 o 
 -17   3   3       35.18       28.21      4.99 o 
 -16   3   3       10.30        7.02      3.89 o 
 -15   3   3        0.91        2.03      3.94 o 
 -14   3   3        2.65       -0.31      3.29 o 
 -13   3   3       28.31       31.05      4.42 o 
 -12   3   3       17.36       20.54      3.79 o 
 -11   3   3      110.89      101.45      6.53 o 
 -10   3   3       28.46       31.49      7.13 o 
  -9   3   3     1258.30     1263.95     19.58 o 
  -8   3   3      218.98      215.06      7.19 o 
  -7   3   3       54.98       52.44      2.88 o 
  -6   3   3       49.01       52.40      1.47 o 
  -5   3   3      265.89      271.28      5.39 o 
  -4   3   3      108.34       98.70      2.54 o 
  -3   3   3       15.33       15.46      0.92 o 
  -2   3   3       45.65       46.56      1.68 o 
  -1   3   3      564.35      589.78      6.84 o 
   0   3   3      305.86      300.06      3.33 o 
   1   3   3      351.10      374.90      7.98 o 
   2   3   3      126.18      124.39      2.58 o 
   3   3   3      127.29      132.06      3.03 o 
   4   3   3       29.09       28.49      1.58 o 
   5   3   3        0.49        0.53      1.15 o 
   6   3   3       56.37       69.52      3.31 o 
   7   3   3      108.92      102.02      4.15 o 
   8   3   3       26.93       24.69      2.50 o 
   9   3   3      128.70      112.71      4.69 o 
  10   3   3       44.43       34.95      3.85 o 
  11   3   3      155.04      135.79      6.88 o 
  12   3   3       10.51       13.44      3.32 o 
  13   3   3        0.49        1.26      3.52 o 
  14   3   3        6.70        6.68      4.15 o 
 -14   4   3       48.57       44.24     13.55 o 
 -13   4   3        4.94        4.27      7.78 o 
 -12   4   3       21.76       12.69      6.83 o 
 -11   4   3        4.08       -2.57      6.95 o 
 -10   4   3        1.82       -1.20      5.92 o 
  -9   4   3        1.80       -3.84      5.71 o 
  -8   4   3       41.72       38.38      7.22 o 
  -7   4   3       84.74       94.11      9.91 o 
  -6   4   3      315.46      318.00     12.28 o 
  -5   4   3      100.77      101.84     11.88 o 
  -4   4   3      139.85      131.08      5.32 o 
  -3   4   3        4.25        1.56      3.38 o 
  -2   4   3       21.70       22.37      2.46 o 
  -1   4   3        0.80        1.57      1.58 o 
   0   4   3        3.25        2.30      1.59 o 
   1   4   3        7.58        5.71      1.63 o 
   2   4   3       32.07       30.24      2.44 o 
   3   4   3        0.59        2.49      1.70 o 
   4   4   3       19.25       21.23      3.11 o 
   5   4   3        6.70        4.70      2.06 o 
   6   4   3       51.71       50.41      4.13 o 
   7   4   3        7.50        5.23      3.07 o 
   8   4   3       58.62       49.94      4.58 o 
   9   4   3        1.59        2.71      3.82 o 
  10   4   3        1.29       -3.88      4.29 o 
  11   4   3        0.02        2.65      4.45 o 
  -8   5   3        3.84        2.98      5.09 o 
  -7   5   3        9.74       11.26      5.13 o 
  -6   5   3       12.54       16.01      4.84 o 
  -5   5   3      147.59      136.81     10.01 o 
  -4   5   3      136.10      120.67      9.21 o 
  -3   5   3       89.79       96.09      6.71 o 
  -2   5   3      154.68      167.53     10.24 o 
  -1   5   3        1.96        0.47      3.99 o 
   0   5   3       29.56       29.76      3.82 o 
   1   5   3        5.77        1.95      4.65 o 
   2   5   3        2.50       -2.24      4.42 o 
   3   5   3        1.19       -2.42      4.82 o 
   4   5   3       56.63       59.03      5.85 o 
   5   5   3        4.06        7.08      4.55 o 
 -20   0   4       83.79       98.66      8.39 o 
 -19   0   4      533.37      700.32    117.97 o 
 -18   0   4      563.96      578.98     29.14 o 
 -17   0   4     1156.88     1149.86     38.75 o 
 -16   0   4       41.38       44.53      8.74 o 
 -15   0   4      228.56      216.12     16.11 o 
 -14   0   4      114.00      107.50     11.42 o 
 -13   0   4      363.00      385.09     18.92 o 
 -12   0   4      490.05      451.82     23.59 o 
 -11   0   4      607.64      604.89     21.77 o 
 -10   0   4       57.78       69.14      5.69 o 
  -9   0   4     1645.04     1779.95     80.79 o 
  -8   0   4      301.30      313.95      7.88 o 
  -7   0   4       34.86       43.72      2.14 o 
  -6   0   4      168.07      165.06      3.71 o 
  -5   0   4     8169.76     8107.09     40.68 o 
  -4   0   4       48.66       54.24      2.10 o 
  -3   0   4     2151.45     2248.07     10.31 o 
  -2   0   4      327.19      337.36      3.98 o 
  -1   0   4     1213.23     1167.98      7.49 o 
   0   0   4     7647.26     7290.56     31.26 o 
   1   0   4     1079.35     1064.29      6.42 o 
   2   0   4      532.31      568.43      5.76 o 
   3   0   4     2048.10     1989.76     12.01 o 
   4   0   4     1068.27      998.86     12.93 o 
   5   0   4       17.04       14.62      2.30 o 
   6   0   4        3.53        5.28      2.68 o 
   7   0   4      716.28      676.75     14.66 o 
   8   0   4      282.54      278.88      9.99 o 
   9   0   4      416.21      408.07     26.87 o 
  10   0   4       13.73       11.83      3.09 o 
  11   0   4       14.83       17.68      3.73 o 
  12   0   4       17.17       23.27      3.90 o 
  13   0   4        0.43       -1.79      5.38 o 
  14   0   4       25.48       33.34      7.32 o 
  15   0   4        0.07        4.49      5.95 o 
  16   0   4       85.44      105.25     12.17 o 
 -20   1   4       49.29       43.87      6.76 o 
 -19   1   4        3.45        5.52      4.91 o 
 -18   1   4        9.65       16.01      3.63 o 
 -17   1   4        0.30       -1.87      3.31 o 
 -16   1   4      145.05      155.34      9.90 o 
 -15   1   4      339.33      313.68     10.31 o 
 -14   1   4     1205.18     1240.42     18.85 o 
 -13   1   4       21.22       19.52      2.59 o 
 -12   1   4       11.29       13.69      2.14 o 
 -11   1   4       10.82       13.97      1.94 o 
 -10   1   4      121.06      119.98      3.65 o 
  -9   1   4       23.63       23.24      1.33 o 
  -8   1   4       86.78       78.47      2.61 o 
  -7   1   4       57.29       58.80      2.05 o 
  -6   1   4     2130.15     2242.75     20.75 o 
  -5   1   4        4.87        5.04      0.50 o 
  -4   1   4      688.82      684.03      3.53 o 
  -3   1   4     1652.19     1624.78     10.13 o 
  -2   1   4     3350.42     3366.27     18.34 o 
  -1   1   4        5.41        4.38      0.49 o 
   0   1   4        1.71        0.74      0.44 o 
   1   1   4        8.05       15.08      0.66 o 
   2   1   4       13.27       10.44      0.81 o 
   3   1   4      803.20      764.54      7.62 o 
   4   1   4       10.80        9.36      1.13 o 
   5   1   4      367.38      372.13      5.12 o 
   6   1   4      908.55      877.07     12.82 o 
   7   1   4      277.84      276.74      5.89 o 
   8   1   4        3.13        3.56      1.85 o 
   9   1   4       15.79       12.75      2.78 o 
  10   1   4       58.81       59.31      4.84 o 
  11   1   4       14.12       14.17      2.35 o 
  12   1   4       40.66       33.99      4.24 o 
  13   1   4       42.15       42.67      4.80 o 
  14   1   4        2.25        3.62      4.08 o 
  15   1   4        0.11       -1.01      3.70 o 
  16   1   4        1.50        2.02      4.74 o 
 -19   2   4        6.21        7.87      4.09 o 
 -18   2   4        3.80        5.45      4.08 o 
 -17   2   4        4.89        3.88      3.86 o 
 -16   2   4        0.01        2.55      3.66 o 
 -15   2   4        7.50        2.07      3.40 o 
 -14   2   4       63.85       58.53      4.58 o 
 -13   2   4      478.11      481.42      8.58 o 
 -12   2   4        0.09        1.91      1.89 o 
 -11   2   4      521.54      494.18      8.02 o 
 -10   2   4      144.57      129.14      5.20 o 
  -9   2   4      128.90      131.68      4.52 o 
  -8   2   4       21.33       22.45      1.91 o 
  -7   2   4       32.72       35.74      1.90 o 
  -6   2   4      236.82      225.01      3.14 o 
  -5   2   4       11.88       13.50      0.68 o 
  -4   2   4        4.15        3.99      0.58 o 
  -3   2   4      682.14      775.00      5.94 o 
  -2   2   4       12.56       11.65      1.15 o 
  -1   2   4        2.16        2.21      0.56 o 
   0   2   4       12.15       11.05      1.02 o 
   1   2   4      115.79      116.09      2.78 o 
   2   2   4       15.48       18.71      1.21 o 
   3   2   4       15.79       17.54      1.31 o 
   4   2   4       58.41       60.75      2.41 o 
   5   2   4       36.38       32.19      2.10 o 
   6   2   4       19.90       19.89      2.12 o 
   7   2   4       87.85       95.47      4.06 o 
   8   2   4       65.03       53.17      3.65 o 
   9   2   4      130.84      110.00      5.02 o 
  10   2   4        7.00        5.32      2.19 o 
  11   2   4       44.74       39.04      4.14 o 
  12   2   4        5.91        3.10      3.14 o 
  13   2   4        3.66       -0.04      3.38 o 
  14   2   4       16.17       11.67      3.65 o 
  15   2   4        5.91       11.89      6.06 o 
 -17   3   4       14.80       13.44      4.22 o 
 -16   3   4        1.63        0.57      3.94 o 
 -15   3   4        7.57       12.50      3.86 o 
 -14   3   4       10.54       14.05      3.64 o 
 -13   3   4       41.44       36.01      4.41 o 
 -12   3   4        6.44        6.04      2.84 o 
 -11   3   4       45.63       48.38      4.75 o 
 -10   3   4     1024.18     1042.62     16.08 o 
  -9   3   4      279.03      274.10      8.27 o 
  -8   3   4      562.35      560.82     11.84 o 
  -7   3   4      145.79      149.23      3.52 o 
  -6   3   4      234.57      224.61      2.80 o 
  -5   3   4       37.69       36.45      1.87 o 
  -4   3   4       24.89       26.91      1.62 o 
  -3   3   4       18.23       14.22      0.82 o 
  -2   3   4      111.73      108.01      2.64 o 
  -1   3   4        0.07        0.53      0.88 o 
   0   3   4      249.86      254.54      3.98 o 
   1   3   4      176.05      166.34      3.71 o 
   2   3   4       51.01       47.30      2.01 o 
   3   3   4      193.32      183.88      4.28 o 
   4   3   4       40.06       41.20      2.22 o 
   5   3   4        0.44       -1.12      1.56 o 
   6   3   4        3.03        2.56      1.76 o 
   7   3   4       65.04       68.37      4.06 o 
   8   3   4        6.65        3.23      2.08 o 
   9   3   4       34.55       38.46      3.18 o 
  10   3   4       90.72       95.11      5.83 o 
  11   3   4       16.62       21.14      3.74 o 
  12   3   4        0.63        0.50      3.61 o 
  13   3   4       13.19       17.12      3.92 o 
 -14   4   4       14.57       11.41      9.91 o 
 -13   4   4        9.97       10.19      6.97 o 
 -12   4   4       21.28       28.43      8.81 o 
 -11   4   4        0.84        4.01      6.59 o 
 -10   4   4       27.29       32.55      7.54 o 
  -9   4   4       30.42       41.62      5.50 o 
  -8   4   4        9.22       13.57      3.58 o 
  -7   4   4      505.16      489.64     13.87 o 
  -6   4   4      192.44      204.09      9.14 o 
  -5   4   4      217.33      261.01     11.84 o 
  -4   4   4       46.42       51.19      4.89 o 
  -3   4   4      125.43      136.91      8.47 o 
  -2   4   4        0.35        0.38      2.25 o 
  -1   4   4      103.63      115.65      4.63 o 
   0   4   4       97.80       97.08      4.29 o 
   1   4   4       60.45       58.52      3.41 o 
   2   4   4       22.95       19.84      2.21 o 
   3   4   4      178.86      179.12      5.38 o 
   4   4   4      151.82      165.28      6.57 o 
   5   4   4        7.67        3.93      2.11 o 
   6   4   4       34.65       38.84      4.50 o 
   7   4   4       10.46       17.23      3.81 o 
   8   4   4       27.79       41.93      7.88 o 
   9   4   4        8.83       14.27      5.53 o 
  10   4   4        0.00        0.55      5.56 o 
  -8   5   4        9.88        7.59      5.43 o 
  -7   5   4        8.01       10.36      4.91 o 
  -6   5   4       30.91       31.97      5.19 o 
  -5   5   4       15.14       13.60      4.80 o 
  -4   5   4       91.36       82.40      6.96 o 
  -3   5   4       90.79       94.20      6.00 o 
  -2   5   4       64.71       62.38      5.36 o 
  -1   5   4       23.70       24.62      3.76 o 
   0   5   4        0.67       -0.08      3.52 o 
   1   5   4        2.83        5.94      4.77 o 
   2   5   4        7.70       14.45      4.56 o 
   3   5   4       42.75       52.13     10.07 o 
   4   5   4       25.45       30.00      7.75 o 
 -20   1   5      118.87      112.96     10.00 o 
 -19   1   5       29.69       29.57      5.73 o 
 -18   1   5       26.25       22.99      3.91 o 
 -17   1   5       66.10       57.08      5.15 o 
 -16   1   5      200.06      206.75      8.43 o 
 -15   1   5      696.82      735.07     11.53 o 
 -14   1   5       20.88       22.52      2.63 o 
 -13   1   5        6.52        7.92      1.45 o 
 -12   1   5     1024.65     1042.16     18.28 o 
 -11   1   5      520.86      527.06      6.32 o 
 -10   1   5       18.55       22.94      1.66 o 
  -9   1   5        3.21        4.92      0.87 o 
  -8   1   5     1297.66     1310.58     12.95 o 
  -7   1   5     1409.52     1543.21      8.90 o 
  -6   1   5       77.59       99.15      1.84 o 
  -5   1   5      724.40      772.99      5.28 o 
  -4   1   5       84.67       94.14      1.64 o 
  -3   1   5      736.55      689.95      4.36 o 
  -2   1   5     1172.94     1209.97      5.73 o 
  -1   1   5        2.41        4.39      0.54 o 
   0   1   5      649.44      699.29      5.20 o 
   1   1   5      802.03      715.09      5.47 o 
   2   1   5      557.02      547.91      5.39 o 
   3   1   5      410.72      422.23      5.42 o 
   4   1   5     1281.64     1326.44     15.08 o 
   5   1   5      647.15      627.77      7.51 o 
   6   1   5      153.65      165.02      4.34 o 
   7   1   5       45.50       50.63      2.95 o 
   8   1   5      395.62      390.41      7.68 o 
   9   1   5      170.25      163.97      6.09 o 
  10   1   5       20.51       21.24      3.21 o 
  11   1   5       16.06       15.59      2.41 o 
  12   1   5      106.07      104.14      5.53 o 
  13   1   5       95.77       95.77      5.58 o 
  14   1   5       19.70       18.95      4.13 o 
  15   1   5        0.55       -1.68      3.73 o 
 -19   2   5       21.87       18.96      7.66 o 
 -18   2   5       25.73       25.63      5.22 o 
 -17   2   5      143.25      143.08      9.08 o 
 -16   2   5       20.92       21.66      4.37 o 
 -15   2   5      172.42      174.44      9.26 o 
 -14   2   5        5.98        7.78      2.86 o 
 -13   2   5       40.24       38.17      2.79 o 
 -12   2   5      916.59      885.55      9.35 o 
 -11   2   5      137.97      142.04      3.34 o 
 -10   2   5      258.55      242.08      6.46 o 
  -9   2   5      443.15      427.44      8.29 o 
  -8   2   5      316.82      333.58      5.81 o 
  -7   2   5       11.32       10.82      1.46 o 
  -6   2   5      342.57      320.72      4.57 o 
  -5   2   5     2280.37     2270.05     16.31 o 
  -4   2   5     1001.00     1047.52      6.56 o 
  -3   2   5      440.59      440.97      4.77 o 
  -2   2   5     2229.73     2216.91     15.05 o 
  -1   2   5      307.24      289.30      4.73 o 
   0   2   5      502.40      488.33      7.42 o 
   1   2   5      107.32      107.86      2.44 o 
   2   2   5      279.73      270.71      4.91 o 
   3   2   5      460.79      434.47      5.46 o 
   4   2   5       34.05       33.33      1.76 o 
   5   2   5        8.48        7.56      1.47 o 
   6   2   5       13.70       11.77      1.73 o 
   7   2   5      379.78      381.23      7.01 o 
   8   2   5      126.47      124.56      4.35 o 
   9   2   5        1.26        1.86      1.86 o 
  10   2   5      107.53      114.34      4.56 o 
  11   2   5       63.54       69.18      5.78 o 
  12   2   5       87.33       86.56      6.43 o 
  13   2   5        3.28        5.14      3.51 o 
  14   2   5        9.20       10.83      4.33 o 
 -17   3   5        0.02        0.41      4.09 o 
 -16   3   5        4.59        2.63      3.85 o 
 -15   3   5       19.25       18.80      6.49 o 
 -14   3   5        1.19       -0.64      3.28 o 
 -13   3   5        1.79       -4.35      3.02 o 
 -12   3   5       33.42       37.44      4.29 o 
 -11   3   5       17.56       14.99      2.73 o 
 -10   3   5        9.59        8.76      2.43 o 
  -9   3   5      189.32      186.29      5.38 o 
  -8   3   5      206.86      224.10      5.70 o 
  -7   3   5       50.77       49.77      2.41 o 
  -6   3   5       13.79       14.31      1.23 o 
  -5   3   5        3.50        3.87      0.72 o 
  -4   3   5       72.19       73.92      2.03 o 
  -3   3   5       73.91       75.46      2.46 o 
  -2   3   5       32.74       33.99      1.88 o 
  -1   3   5      205.59      208.15      4.29 o 
   0   3   5      118.07      116.22      2.84 o 
   1   3   5      450.55      452.61      8.15 o 
   2   3   5        1.35        2.83      1.35 o 
   3   3   5       38.87       35.18      2.27 o 
   4   3   5        9.67        9.61      1.63 o 
   5   3   5       15.53       14.04      2.13 o 
   6   3   5       13.38       16.33      2.72 o 
   7   3   5        8.26        7.60      2.15 o 
   8   3   5        0.09       -1.07      2.23 o 
   9   3   5        9.27        4.96      2.41 o 
  10   3   5       52.54       51.75      5.00 o 
  11   3   5       25.24       19.40      3.62 o 
  12   3   5        9.40        3.84      3.84 o 
 -14   4   5        0.26        1.17      7.65 o 
 -13   4   5       12.62       12.25      4.93 o 
 -12   4   5       12.20       12.14      4.90 o 
 -11   4   5        5.85        4.82      5.02 o 
 -10   4   5       25.94       27.71      5.17 o 
  -9   4   5        0.09        1.73      4.04 o 
  -8   4   5       69.94       71.67      6.07 o 
  -7   4   5       51.87       52.68      5.51 o 
  -6   4   5      213.50      217.68      9.41 o 
  -5   4   5       29.71       29.67      4.84 o 
  -4   4   5        6.88        4.94      3.62 o 
  -3   4   5        0.06        2.02      3.13 o 
  -2   4   5       58.49       51.17      4.55 o 
  -1   4   5        1.19        2.34      2.23 o 
   0   4   5        9.83        9.86      2.14 o 
   1   4   5        9.83        8.71      2.39 o 
   2   4   5      140.43      146.02      6.44 o 
   3   4   5        3.90        3.56      2.13 o 
   4   4   5       81.30       89.53      5.37 o 
   5   4   5       13.38       14.84      2.61 o 
   6   4   5        1.31        0.38      3.53 o 
   7   4   5        0.03        0.89      5.23 o 
   8   4   5        0.29        6.75      6.04 o 
   9   4   5        4.46       -0.99      5.24 o 
  -8   5   5        6.95        7.86      5.23 o 
  -7   5   5        2.17        4.96      4.64 o 
  -6   5   5        0.74       -3.34      6.08 o 
  -5   5   5        2.12        0.20      4.35 o 
  -4   5   5       35.66       37.40      4.75 o 
  -3   5   5       47.42       45.74      4.19 o 
  -2   5   5       16.46       22.88      4.25 o 
  -1   5   5        3.94        1.34      3.63 o 
   0   5   5        0.76       -0.48      3.68 o 
   1   5   5       22.69       24.73      3.84 o 
   2   5   5        0.43        1.91      5.43 o 
   3   5   5        0.01        1.75      5.39 o 
 -20   0   6       34.32       36.14      8.98 o 
 -19   0   6      130.12      121.35     14.61 o 
 -18   0   6      389.55      383.40     23.37 o 
 -17   0   6      192.37      175.72     15.89 o 
 -16   0   6        0.41        4.07      6.00 o 
 -15   0   6      169.92      164.70     10.54 o 
 -14   0   6      359.11      353.75     16.03 o 
 -13   0   6        2.44        1.47      2.15 o 
 -12   0   6        0.06        2.48      1.93 o 
 -11   0   6      254.82      238.95      7.98 o 
 -10   0   6     3632.29     3895.26     44.32 o 
  -9   0   6     2856.15     3013.50     23.66 o 
  -8   0   6     1184.15     1290.41     14.93 o 
  -7   0   6     1701.15     1794.30     14.33 o 
  -6   0   6      963.22      962.26      9.33 o 
  -5   0   6       67.96       73.80      2.69 o 
  -4   0   6      210.36      164.55      3.81 o 
  -3   0   6     1503.49     1577.92     11.92 o 
  -2   0   6     1758.23     1690.69     20.87 o 
  -1   0   6        4.11        4.63      1.48 o 
   0   0   6     5917.32     6528.97     37.21 o 
   1   0   6       61.63       53.44      2.96 o 
   2   0   6     4876.18     5134.36     50.82 o 
   3   0   6      685.01      615.02     11.54 o 
   4   0   6        8.15       10.34      2.33 o 
   5   0   6        1.04       -0.16      2.27 o 
   6   0   6      323.14      299.67     16.11 o 
   7   0   6       44.12       42.35      5.20 o 
   8   0   6       38.40       36.96      4.08 o 
   9   0   6      183.30      188.69     12.04 o 
  10   0   6     3271.16     3411.76     55.74 o 
  11   0   6       88.73      107.54      7.28 o 
  12   0   6      186.22      160.67     11.05 o 
  13   0   6       31.26       38.01     17.08 o 
  14   0   6       86.98       89.00      8.76 o 
 -20   1   6       59.52       52.76      7.24 o 
 -19   1   6       10.43       12.76      4.90 o 
 -18   1   6       16.44       18.89      3.88 o 
 -17   1   6       13.51       10.54      3.19 o 
 -16   1   6       71.46       67.88      3.98 o 
 -15   1   6       86.28       86.95      4.24 o 
 -14   1   6        2.20       -1.31      1.80 o 
 -13   1   6      476.17      521.34      9.69 o 
 -12   1   6      474.73      472.97      7.36 o 
 -11   1   6        0.77        0.18      1.25 o 
 -10   1   6       93.04       95.95      2.67 o 
  -9   1   6       54.55       56.26      1.92 o 
  -8   1   6       15.04        9.19      1.03 o 
  -7   1   6      666.04      712.72      5.15 o 
  -6   1   6      520.08      617.59      5.02 o 
  -5   1   6      509.95      541.25      4.92 o 
  -4   1   6      665.91      655.33      7.76 o 
  -3   1   6     2442.65     2583.78     10.68 o 
  -2   1   6      399.86      439.09      4.54 o 
  -1   1   6     2444.50     2513.93     15.31 o 
   0   1   6      901.89      871.90      7.09 o 
   1   1   6      483.55      510.01      4.95 o 
   2   1   6        2.20        2.73      0.88 o 
   3   1   6      218.31      239.13      4.00 o 
   4   1   6       12.65       20.26      1.58 o 
   5   1   6      506.35      483.62      5.99 o 
   6   1   6       20.41       24.21      1.65 o 
   7   1   6     1135.43     1148.09     12.10 o 
   8   1   6        0.09        3.22      2.16 o 
   9   1   6       11.08       10.12      3.01 o 
  10   1   6        4.27        5.08      2.79 o 
  11   1   6       18.43       21.89      3.78 o 
  12   1   6       23.96       25.25      3.52 o 
  13   1   6      411.25      417.38     12.28 o 
  14   1   6       64.60       61.06      5.75 o 
 -19   2   6        0.27        0.25      5.22 o 
 -18   2   6        7.99        4.09      4.44 o 
 -17   2   6        0.00        2.74      4.12 o 
 -16   2   6       54.22       48.42      5.96 o 
 -15   2   6       10.28        8.72      3.95 o 
 -14   2   6      111.85       99.28      7.05 o 
 -13   2   6      266.92      260.10      6.74 o 
 -12   2   6        1.35        2.98      1.32 o 
 -11   2   6       55.79       48.72      2.20 o 
 -10   2   6        0.46        0.20      0.91 o 
  -9   2   6       18.74       17.93      1.50 o 
  -8   2   6      249.18      249.20      4.61 o 
  -7   2   6        5.29        5.68      0.81 o 
  -6   2   6      125.57      146.26      2.66 o 
  -5   2   6      478.31      525.81      5.08 o 
  -4   2   6      151.00      147.50      3.44 o 
  -3   2   6      406.11      465.04      5.30 o 
  -2   2   6       49.03       57.69      3.29 o 
  -1   2   6      246.04      253.76      7.32 o 
   0   2   6        4.38        4.69      1.33 o 
   1   2   6        1.55        2.16      0.76 o 
   2   2   6       70.24       68.96      1.94 o 
   3   2   6       41.31       40.95      1.80 o 
   4   2   6      272.54      265.69      4.67 o 
   5   2   6       73.26       70.30      3.16 o 
   6   2   6      703.64      647.49      9.03 o 
   7   2   6      248.64      250.11      5.96 o 
   8   2   6        1.01        1.61      1.90 o 
   9   2   6        0.95        0.53      2.01 o 
  10   2   6        5.85        2.17      2.00 o 
  11   2   6        8.83       10.18      2.55 o 
  12   2   6        6.91        4.71      2.75 o 
  13   2   6        0.05       -0.38      2.90 o 
 -17   3   6      167.07      156.10     14.76 o 
 -16   3   6       19.96       33.79      7.90 o 
 -15   3   6        0.38        2.53      6.95 o 
 -14   3   6       12.19       13.63      4.94 o 
 -13   3   6       15.56       14.97      4.66 o 
 -12   3   6        2.49        3.40      4.42 o 
 -11   3   6       21.19       19.37      2.91 o 
 -10   3   6      138.17      128.62      8.62 o 
  -9   3   6       16.59       12.95      2.62 o 
  -8   3   6      469.47      466.04      8.78 o 
  -7   3   6      203.44      197.47      4.66 o 
  -6   3   6       15.87       13.95      1.92 o 
  -5   3   6      245.03      240.25      4.76 o 
  -4   3   6      126.18      126.15      3.35 o 
  -3   3   6      192.15      188.61      6.00 o 
  -2   3   6       72.63       82.50      3.19 o 
  -1   3   6        6.40        4.89      1.49 o 
   0   3   6      894.45      903.43      9.64 o 
   1   3   6      191.17      198.46      5.50 o 
   2   3   6      710.96      688.06      8.70 o 
   3   3   6      425.01      415.68      6.98 o 
   4   3   6      110.11      112.62      6.48 o 
   5   3   6       52.07       49.95      3.84 o 
   6   3   6        0.83        0.16      2.21 o 
   7   3   6       25.72       30.80      2.87 o 
   8   3   6       15.81       10.04      2.61 o 
   9   3   6       95.12       86.80      6.08 o 
  10   3   6      103.59       87.93      5.88 o 
  11   3   6       11.64       18.14      3.81 o 
 -14   4   6       29.20       33.23      6.00 o 
 -13   4   6       38.46       37.68      5.87 o 
 -12   4   6        8.50        8.48      4.74 o 
 -11   4   6      133.10      145.81      9.60 o 
 -10   4   6       69.71       72.98      6.31 o 
  -9   4   6        5.87        8.04      3.66 o 
  -8   4   6       77.65       91.07      6.70 o 
  -7   4   6        0.30        3.73      3.38 o 
  -6   4   6       60.99       60.78      5.47 o 
  -5   4   6       70.10       60.49      6.50 o 
  -4   4   6        5.10        8.05      3.85 o 
  -3   4   6      116.67      128.12      8.54 o 
  -2   4   6      184.18      203.10      7.45 o 
  -1   4   6       85.19       82.14      4.94 o 
   0   4   6       16.43       17.71      3.74 o 
   1   4   6        0.02        0.08      2.44 o 
   2   4   6       22.49       21.71      3.88 o 
   3   4   6      105.31      104.42      4.86 o 
   4   4   6        0.98        2.93      2.93 o 
   5   4   6       69.62       59.56      4.58 o 
   6   4   6      116.32      143.72     18.50 o 
   7   4   6       45.03       50.46      6.65 o 
   8   4   6        2.80        1.43      5.65 o 
  -7   5   6        2.83        0.43      4.89 o 
  -6   5   6       50.42       63.26      6.32 o 
  -5   5   6       57.93       48.17      5.92 o 
  -4   5   6       90.78       88.77      5.66 o 
  -3   5   6        1.70        1.19      3.70 o 
  -2   5   6       15.88        9.98      3.92 o 
  -1   5   6        0.00       -0.36      3.60 o 
   0   5   6        3.14        3.03      3.96 o 
   1   5   6        0.10       -0.06      3.65 o 
 -20   1   7        0.33        4.01      6.29 o 
 -19   1   7        0.04       -0.19      3.49 o 
 -18   1   7        9.77       15.77      3.13 o 
 -17   1   7        4.59        4.95      2.79 o 
 -16   1   7        6.81        4.04      2.58 o 
 -15   1   7        1.49       -0.85      2.49 o 
 -14   1   7       20.20       16.60      2.75 o 
 -13   1   7       40.36       42.24      2.42 o 
 -12   1   7      399.53      417.14      7.19 o 
 -11   1   7        1.86        1.98      1.30 o 
 -10   1   7      258.66      276.70      4.95 o 
  -9   1   7      501.02      469.71      6.35 o 
  -8   1   7       98.13      116.52      2.50 o 
  -7   1   7       23.57       37.38      1.50 o 
  -6   1   7      529.74      596.46      7.08 o 
  -5   1   7     1872.90     1849.62     14.04 o 
  -4   1   7      215.15      250.14      4.28 o 
  -3   1   7       86.23       73.90      2.36 o 
  -2   1   7       72.33      106.11      2.33 o 
  -1   1   7      356.58      380.37      5.75 o 
   0   1   7      301.08      289.65      4.09 o 
   1   1   7      175.26      175.05      3.52 o 
   2   1   7       36.60       45.07      1.97 o 
   3   1   7       98.62       93.87      2.82 o 
   4   1   7      431.13      417.69      6.89 o 
   5   1   7        5.12        6.10      1.26 o 
   6   1   7      239.85      236.65      5.73 o 
   7   1   7      426.77      448.62      9.68 o 
   8   1   7      854.30      843.79     13.41 o 
   9   1   7        7.21        8.06      2.56 o 
  10   1   7       12.18       14.86      2.51 o 
  11   1   7       11.06       18.99      2.90 o 
  12   1   7      418.62      418.46     10.24 o 
  13   1   7        0.87        1.97      3.57 o 
 -19   2   7       34.35       33.24      4.55 o 
 -18   2   7       11.07       11.98      3.88 o 
 -17   2   7       11.68       16.19      4.01 o 
 -16   2   7       43.11       46.44      4.79 o 
 -15   2   7      329.21      304.27     10.20 o 
 -14   2   7        4.86        2.66      2.75 o 
 -13   2   7      100.14       95.92      3.47 o 
 -12   2   7      168.33      167.26      4.16 o 
 -11   2   7      166.53      170.16      4.06 o 
 -10   2   7       30.96       24.09      1.52 o 
  -9   2   7        3.02        4.78      1.41 o 
  -8   2   7      369.67      354.00      8.38 o 
  -7   2   7        0.90        0.72      0.86 o 
  -6   2   7      338.94      330.25      4.50 o 
  -5   2   7      228.52      248.78      3.07 o 
  -4   2   7      151.50      120.01      4.20 o 
  -3   2   7      674.36      687.88     10.98 o 
  -2   2   7      643.64      657.30      9.60 o 
  -1   2   7        7.59        6.81      0.74 o 
   0   2   7      542.82      494.67      9.02 o 
   1   2   7      212.16      206.68      4.41 o 
   2   2   7      127.93      121.31      2.48 o 
   3   2   7      545.91      520.72      6.55 o 
   4   2   7     1486.68     1435.00     17.14 o 
   5   2   7      660.27      676.91     11.70 o 
   6   2   7       26.01       26.04      2.43 o 
   7   2   7       55.17       47.60      3.05 o 
   8   2   7       46.93       49.68      3.51 o 
   9   2   7      117.54      122.65      5.62 o 
  10   2   7        3.11        0.33      2.24 o 
  11   2   7       12.36       11.51      2.68 o 
  12   2   7        2.91        5.50      3.17 o 
 -17   3   7       14.69       14.34      5.21 o 
 -16   3   7        0.21       -0.51      4.77 o 
 -15   3   7        4.59        2.85      4.51 o 
 -14   3   7       62.78       61.20      6.72 o 
 -13   3   7       33.44       28.67      4.89 o 
 -12   3   7       16.68       13.09      2.93 o 
 -11   3   7       16.44       16.68      2.67 o 
 -10   3   7        0.12       -0.96      2.17 o 
  -9   3   7      208.11      213.64      6.38 o 
  -8   3   7      235.18      236.47      7.38 o 
  -7   3   7       61.54       54.14      3.44 o 
  -6   3   7       67.63       63.73      3.42 o 
  -5   3   7      145.53      149.23      4.82 o 
  -4   3   7       61.48       55.20      4.04 o 
  -3   3   7        5.00        7.34      1.74 o 
  -2   3   7        4.31        5.92      1.68 o 
  -1   3   7       60.98       55.95      2.98 o 
   0   3   7      335.37      343.13      6.68 o 
   1   3   7      234.56      233.65      5.99 o 
   2   3   7      261.08      268.51      5.90 o 
   3   3   7        4.12        4.64      1.85 o 
   4   3   7       21.21       24.45      2.45 o 
   5   3   7       38.75       40.97      3.00 o 
   6   3   7       13.16       12.72      2.44 o 
   7   3   7       54.56       52.03      3.82 o 
   8   3   7       11.90       16.35      2.84 o 
   9   3   7       20.39       17.77      3.07 o 
  10   3   7        0.21        0.91      3.80 o 
 -13   4   7       31.63       34.85      5.52 o 
 -12   4   7       23.61       20.43      5.43 o 
 -11   4   7       73.16       65.45      9.05 o 
 -10   4   7        4.42        2.53      4.22 o 
  -9   4   7        0.68        2.91      3.90 o 
  -8   4   7        5.65        6.28      3.52 o 
  -7   4   7       16.53       13.13      3.50 o 
  -6   4   7        0.76        2.42      3.46 o 
  -5   4   7       21.24       28.23      4.40 o 
  -4   4   7       46.43       45.65      5.28 o 
  -3   4   7       25.97       28.09      6.74 o 
  -2   4   7      273.98      266.18      8.69 o 
  -1   4   7       14.81       12.90      3.17 o 
   0   4   7       72.71       65.22      4.46 o 
   1   4   7        4.92        2.90      2.63 o 
   2   4   7       59.03       58.81      4.38 o 
   3   4   7        4.27        4.71      2.47 o 
   4   4   7       28.69       33.14      4.02 o 
   5   4   7        3.64        3.88      3.03 o 
   6   4   7        4.70       -0.97      6.01 o 
   7   4   7        0.17        4.43      5.84 o 
  -4   5   7        1.98        5.42      3.65 o 
  -3   5   7       54.78       55.46      4.73 o 
  -2   5   7       35.31       48.75      5.33 o 
 -20   0   8       22.65       19.10      8.62 o 
 -19   0   8        0.43       -0.55      7.07 o 
 -18   0   8       22.23       22.11      4.53 o 
 -17   0   8      253.23      235.12     10.72 o 
 -16   0   8       74.09       68.98      5.33 o 
 -15   0   8        9.25       11.21      2.87 o 
 -14   0   8       51.91       52.31      5.52 o 
 -13   0   8       86.67       83.20      5.11 o 
 -12   0   8      253.81      227.76      9.18 o 
 -11   0   8       17.86       19.78      2.80 o 
 -10   0   8        3.39        1.21      2.20 o 
  -9   0   8      203.69      175.64      6.38 o 
  -8   0   8     2030.61     2107.11     22.03 o 
  -7   0   8      936.56      935.18     17.83 o 
  -6   0   8        0.01        0.29      1.91 o 
  -5   0   8      364.30      329.19      5.60 o 
  -4   0   8       12.64       12.63      2.31 o 
  -3   0   8      280.25      280.79      7.48 o 
  -2   0   8      599.78      663.74      9.78 o 
  -1   0   8      518.65      489.79      8.70 o 
   0   0   8       83.15      131.30      4.26 o 
   1   0   8      155.99      122.63      4.71 o 
   2   0   8      180.49      161.02      8.35 o 
   3   0   8      737.77      740.82     14.20 o 
   4   0   8      489.23      496.68     12.03 o 
   5   0   8      641.76      658.83     19.70 o 
   6   0   8      143.24      137.80      8.20 o 
   7   0   8       57.38       65.87      7.16 o 
   8   0   8      463.09      497.60     16.77 o 
   9   0   8      110.13      108.13     10.29 o 
  10   0   8     1192.18     1203.49     27.41 o 
  11   0   8       91.86      117.36      8.00 o 
  12   0   8      143.24      168.22     17.97 o 
  13   0   8       11.98       16.93      5.64 o 
 -20   1   8       39.10       44.95      5.28 o 
 -19   1   8       24.55       26.59      5.15 o 
 -18   1   8       25.95       27.56      3.49 o 
 -17   1   8       14.87       12.75      2.80 o 
 -16   1   8        1.85       -3.53      2.36 o 
 -15   1   8       48.36       43.40      2.61 o 
 -14   1   8      161.43      157.26      4.56 o 
 -13   1   8       73.68       77.29      3.08 o 
 -12   1   8       10.89        9.95      1.53 o 
 -11   1   8      468.41      486.12      6.93 o 
 -10   1   8      250.80      244.33      4.85 o 
  -9   1   8       61.18       63.88      2.17 o 
  -8   1   8       38.24       40.30      1.77 o 
  -7   1   8       50.34       42.00      1.76 o 
  -6   1   8      286.11      281.42      4.45 o 
  -5   1   8      180.50      173.13      3.48 o 
  -4   1   8      150.40      162.28      3.28 o 
  -3   1   8      121.99      150.24      2.68 o 
  -2   1   8      179.60      164.07      3.01 o 
  -1   1   8      106.50       95.59      2.71 o 
   0   1   8      119.34      113.00      2.78 o 
   1   1   8      544.89      555.07      6.90 o 
   2   1   8      949.23      972.85     10.16 o 
   3   1   8       20.73       16.09      1.52 o 
   4   1   8        1.77        0.11      1.75 o 
   5   1   8       78.97       77.50      2.69 o 
   6   1   8      580.19      577.15      9.13 o 
   7   1   8      788.17      772.85     10.89 o 
   8   1   8        1.96        6.02      2.15 o 
   9   1   8        2.21        1.90      2.54 o 
  10   1   8       21.34       23.80      3.80 o 
  11   1   8       98.54       94.87      5.23 o 
  12   1   8       45.19       50.52      5.03 o 
 -19   2   8        1.11       -3.06      4.09 o 
 -18   2   8       20.85       27.47      4.33 o 
 -17   2   8        6.54       -0.67      3.78 o 
 -16   2   8       51.67       42.32      4.71 o 
 -15   2   8        3.72        4.38      3.61 o 
 -14   2   8        1.47        1.80      2.45 o 
 -13   2   8        0.01        1.03      1.56 o 
 -12   2   8        9.65        4.75      1.62 o 
 -11   2   8       19.09       16.34      1.75 o 
 -10   2   8       18.39       18.14      2.24 o 
  -9   2   8       35.51       30.76      1.58 o 
  -8   2   8        2.74        3.70      1.00 o 
  -7   2   8       83.39       72.98      3.03 o 
  -6   2   8      343.36      349.22      7.45 o 
  -5   2   8        1.04       -0.88      0.86 o 
  -4   2   8       22.02       20.66      1.18 o 
  -3   2   8       37.62       32.26      1.67 o 
  -2   2   8       26.20       26.03      2.58 o 
  -1   2   8        1.86        1.61      0.81 o 
   0   2   8       10.72       14.97      1.33 o 
   1   2   8        0.78        0.37      1.12 o 
   2   2   8       29.50       30.05      2.03 o 
   3   2   8      586.56      579.44     10.49 o 
   4   2   8      769.64      737.77     10.89 o 
   5   2   8        2.27        4.25      1.77 o 
   6   2   8        7.61        6.17      1.89 o 
   7   2   8       11.29       13.93      2.15 o 
   8   2   8       15.47       17.94      2.41 o 
   9   2   8        9.84       11.82      2.26 o 
  10   2   8        1.22       -1.07      2.48 o 
  11   2   8        0.20       -2.06      3.05 o 
 -17   3   8        1.29       -0.90      5.40 o 
 -16   3   8        2.67       -1.71      5.07 o 
 -15   3   8      104.04      104.23      8.61 o 
 -14   3   8       19.58       18.21      3.69 o 
 -13   3   8        5.28        6.07      3.40 o 
 -12   3   8        1.08        3.56      2.40 o 
 -11   3   8      134.34      144.15      5.69 o 
 -10   3   8        2.43        7.71      2.24 o 
  -9   3   8        6.49        6.85      2.13 o 
  -8   3   8       19.66       16.34      2.47 o 
  -7   3   8       93.22       97.41      5.96 o 
  -6   3   8       30.23       31.73      2.74 o 
  -5   3   8        4.24        6.48      1.87 o 
  -4   3   8        5.07        3.17      1.93 o 
  -3   3   8      187.58      181.72      5.70 o 
  -2   3   8      129.90      130.37      4.50 o 
  -1   3   8        0.10       -0.18      2.07 o 
   0   3   8      660.37      667.55      9.70 o 
   1   3   8       59.96       59.20      3.24 o 
   2   3   8      279.00      281.69      6.30 o 
   3   3   8       25.25       23.60      2.38 o 
   4   3   8       10.92        9.58      2.30 o 
   5   3   8       10.38       12.07      2.58 o 
   6   3   8       31.79       27.40      3.90 o 
   7   3   8        2.34        0.84      2.77 o 
   8   3   8       57.41       48.41      5.20 o 
   9   3   8        5.05        6.21      3.19 o 
 -13   4   8        0.01       -1.42      5.38 o 
 -12   4   8       30.36       37.72      5.82 o 
 -11   4   8       45.40       34.53      6.01 o 
 -10   4   8        7.93       10.52      3.97 o 
  -9   4   8       13.63       18.20      4.13 o 
  -8   4   8       43.31       50.04      5.29 o 
  -7   4   8       20.66       22.28      4.06 o 
  -6   4   8        5.85        3.05      4.08 o 
  -5   4   8       81.36       94.63     11.15 o 
  -4   4   8       73.63       72.75      6.56 o 
  -3   4   8      471.44      478.00     11.85 o 
  -2   4   8        4.80        6.95      3.13 o 
  -1   4   8      324.27      325.60      9.70 o 
   0   4   8      106.25      110.33      5.90 o 
   1   4   8       45.84       56.00      4.30 o 
   2   4   8        0.31       -0.81      2.64 o 
   3   4   8        3.12        5.17      2.84 o 
   4   4   8        3.92       10.10      3.21 o 
   5   4   8        0.57        3.24      3.99 o 
 -20   1   9       75.28       83.98      6.77 o 
 -19   1   9       23.26       22.87      4.26 o 
 -18   1   9        0.13       -0.32      3.19 o 
 -17   1   9       22.71       23.93      3.75 o 
 -16   1   9       43.14       43.03      3.65 o 
 -15   1   9      190.41      192.05      5.56 o 
 -14   1   9        8.94       10.57      1.60 o 
 -13   1   9      108.32      100.51      3.36 o 
 -12   1   9      145.81      148.27      4.16 o 
 -11   1   9      176.39      173.10      4.10 o 
 -10   1   9        2.22        2.36      1.33 o 
  -9   1   9       23.93       18.25      1.62 o 
  -8   1   9      346.33      334.50      5.28 o 
  -7   1   9      330.86      330.88      5.19 o 
  -6   1   9       71.59       72.08      2.52 o 
  -5   1   9      309.05      301.16      5.06 o 
  -4   1   9      319.04      322.57      5.49 o 
  -3   1   9      107.35      112.89      2.60 o 
  -2   1   9       84.74       77.69      2.46 o 
  -1   1   9       87.94       92.82      2.89 o 
   0   1   9      136.26      128.65      3.35 o 
   1   1   9      124.39      124.72      3.55 o 
   2   1   9        7.67        8.93      1.57 o 
   3   1   9        0.27       -0.67      1.75 o 
   4   1   9      228.02      222.80      5.70 o 
   5   1   9        6.21        6.83      1.97 o 
   6   1   9      105.62      100.42      4.22 o 
   7   1   9       37.35       34.32      2.89 o 
   8   1   9        3.95        2.34      2.15 o 
   9   1   9       41.61       41.27      5.27 o 
  10   1   9        2.93        2.28      3.30 o 
  11   1   9        0.38        1.52      3.64 o 
 -18   2   9       62.95       61.81      5.47 o 
 -17   2   9       93.62      104.73      6.83 o 
 -16   2   9        2.57        3.11      3.19 o 
 -15   2   9       13.06       12.25      2.74 o 
 -14   2   9      130.19      127.12      5.45 o 
 -13   2   9       41.41       43.63      2.69 o 
 -12   2   9      173.66      163.15      4.52 o 
 -11   2   9       18.74       21.71      1.61 o 
 -10   2   9      376.58      348.43      5.86 o 
  -9   2   9      275.40      275.93      7.15 o 
  -8   2   9       15.30       12.41      1.39 o 
  -7   2   9       77.15       83.59      2.60 o 
  -6   2   9      109.77      105.56      2.94 o 
  -5   2   9      390.79      373.33     10.16 o 
  -4   2   9       84.62       80.25      3.71 o 
  -3   2   9        0.84        0.93      1.15 o 
  -2   2   9      474.07      461.01      6.39 o 
  -1   2   9      307.15      286.29      6.66 o 
   0   2   9       57.05       54.15      2.37 o 
   1   2   9       52.38       49.94      2.39 o 
   2   2   9        9.75       13.34      1.83 o 
   3   2   9        0.84        1.98      1.75 o 
   4   2   9      334.32      337.37      6.54 o 
   5   2   9        5.90        1.43      1.91 o 
   6   2   9       55.19       55.80      3.60 o 
   7   2   9      125.05      135.36      4.92 o 
   8   2   9       27.68       26.82      2.95 o 
   9   2   9        5.37        7.35      2.65 o 
  10   2   9       10.69        8.97      2.93 o 
 -16   3   9        6.03        3.51      5.15 o 
 -15   3   9       48.51       51.64      5.51 o 
 -14   3   9       35.77       39.62      4.73 o 
 -13   3   9        3.16        2.93      2.85 o 
 -12   3   9       18.74       18.73      2.75 o 
 -11   3   9       19.08       19.13      2.69 o 
 -10   3   9        0.28       -1.64      2.31 o 
  -9   3   9       71.72       63.12      4.00 o 
  -8   3   9        0.81        3.92      2.15 o 
  -7   3   9      117.47      121.85      4.93 o 
  -6   3   9       60.99       64.02      4.14 o 
  -5   3   9        0.01       -2.34      2.11 o 
  -4   3   9       47.00       54.20      4.63 o 
  -3   3   9       52.71       53.70      3.55 o 
  -2   3   9       12.08       10.53      2.27 o 
  -1   3   9      185.83      182.49      5.48 o 
   0   3   9       38.67       36.13      3.03 o 
   1   3   9      735.48      750.76     10.40 o 
   2   3   9      147.59      143.23      4.85 o 
   3   3   9        8.30        9.24      2.34 o 
   4   3   9       35.69       37.73      3.28 o 
   5   3   9       51.52       52.68      4.06 o 
   6   3   9        2.00        2.55      2.86 o 
   7   3   9        2.13       -1.04      2.92 o 
   8   3   9       10.21       13.27      3.27 o 
 -12   4   9       21.85       12.68      5.30 o 
 -11   4   9       37.25       41.01      5.44 o 
 -10   4   9        1.06        3.01      3.87 o 
  -9   4   9        0.60        1.71      3.65 o 
  -8   4   9        5.35        6.33      3.50 o 
  -7   4   9        2.75        2.50      3.77 o 
  -6   4   9       27.88       30.33      4.86 o 
  -5   4   9       40.38       32.40      4.63 o 
  -4   4   9      177.16      182.90      9.63 o 
  -3   4   9       32.63       33.49      3.93 o 
  -2   4   9      132.24      132.57      6.62 o 
  -1   4   9       11.10       10.80      3.13 o 
   0   4   9        1.38       -2.25      3.16 o 
   1   4   9        0.02        1.93      3.01 o 
   2   4   9        9.87        6.95      3.75 o 
   3   4   9       31.11       33.78      4.08 o 
   4   4   9       35.06       41.89      4.71 o 
 -20   0  10       28.18       26.32      8.69 o 
 -19   0  10        0.50        2.21      7.36 o 
 -18   0  10      184.41      187.54      8.64 o 
 -17   0  10      290.32      293.96     14.86 o 
 -16   0  10       78.45       76.98      7.66 o 
 -15   0  10      250.02      248.99      9.14 o 
 -14   0  10      215.82      194.73     11.87 o 
 -13   0  10       54.67       47.88      4.33 o 
 -12   0  10        0.64        1.53      2.52 o 
 -11   0  10       13.52       15.12      2.95 o 
 -10   0  10      295.77      305.50     11.61 o 
  -9   0  10     1098.99     1106.30     16.52 o 
  -8   0  10     1197.57     1157.89     14.35 o 
  -7   0  10     2745.24     2668.15     23.33 o 
  -6   0  10      140.31      148.66      6.51 o 
  -5   0  10      292.67      312.35      9.01 o 
  -4   0  10      259.02      260.21      8.43 o 
  -3   0  10     1079.50     1124.38     15.92 o 
  -2   0  10      619.64      595.06     10.76 o 
  -1   0  10      487.38      532.16     15.32 o 
   0   0  10      174.55      189.22      7.49 o 
   1   0  10      171.63      177.15      4.61 o 
   2   0  10       25.75       30.52      2.48 o 
   3   0  10        1.67        3.70      2.87 o 
   4   0  10       23.55       16.74      3.32 o 
   5   0  10      223.01      219.56      9.25 o 
   6   0  10       89.86       87.27      6.29 o 
   7   0  10       40.50       32.70      6.50 o 
   8   0  10       94.88       89.13      7.18 o 
   9   0  10       45.19       49.22      5.74 o 
  10   0  10       33.75       49.33      8.36 o 
 -19   1  10        0.00        0.94      3.71 o 
 -18   1  10       17.99       19.29      3.13 o 
 -17   1  10       80.03       84.86      4.23 o 
 -16   1  10        4.93        6.99      2.06 o 
 -15   1  10       56.29       57.25      3.04 o 
 -14   1  10      112.00       97.73      4.44 o 
 -13   1  10      123.34      122.68      3.84 o 
 -12   1  10      390.76      385.63      6.73 o 
 -11   1  10       41.71       44.89      2.67 o 
 -10   1  10      119.37      134.05      4.46 o 
  -9   1  10        1.35        1.64      1.38 o 
  -8   1  10       32.28       39.28      2.15 o 
  -7   1  10       13.75       16.75      1.64 o 
  -6   1  10       19.77       19.38      1.52 o 
  -5   1  10      638.35      625.93      9.56 o 
  -4   1  10     1749.37     1758.45     12.32 o 
  -3   1  10      230.62      219.10      4.26 o 
  -2   1  10       10.59        9.94      1.17 o 
  -1   1  10       24.69       22.41      1.63 o 
   0   1  10      154.22      158.48      4.92 o 
   1   1  10       56.60       55.45      2.73 o 
   2   1  10        0.14       -0.14      1.61 o 
   3   1  10        1.36        0.04      1.87 o 
   4   1  10       33.20       35.32      2.74 o 
   5   1  10       31.66       29.53      3.01 o 
   6   1  10       29.16       28.56      3.06 o 
   7   1  10       39.77       41.34      3.60 o 
   8   1  10       93.75       95.09      5.08 o 
   9   1  10       33.14       31.91      4.07 o 
  10   1  10        6.27        4.29      3.53 o 
 -18   2  10        3.93        2.65      3.47 o 
 -17   2  10       26.15       24.45      3.39 o 
 -16   2  10        0.26       -3.60      3.13 o 
 -15   2  10       10.86        5.38      2.78 o 
 -14   2  10       28.90       34.92      3.22 o 
 -13   2  10       26.32       21.80      2.72 o 
 -12   2  10       52.67       55.97      2.99 o 
 -11   2  10      178.93      149.65      4.24 o 
 -10   2  10       66.88       71.84      3.12 o 
  -9   2  10        6.75        4.67      1.61 o 
  -8   2  10        0.78       -0.88      1.54 o 
  -7   2  10        8.59       10.06      1.66 o 
  -6   2  10        4.79        5.74      1.71 o 
  -5   2  10       29.34       28.10      2.07 o 
  -4   2  10        0.67        0.10      1.70 o 
  -3   2  10      254.37      243.59      8.08 o 
  -2   2  10       29.20       31.68      2.03 o 
  -1   2  10      505.23      515.81      9.37 o 
   0   2  10       90.27       84.49      3.33 o 
   1   2  10      151.50      147.77      3.99 o 
   2   2  10      126.72      116.11      4.29 o 
   3   2  10        5.55        5.38      1.66 o 
   4   2  10        0.07        0.61      2.03 o 
   5   2  10        0.94        0.80      2.11 o 
   6   2  10        0.26        0.91      2.24 o 
   7   2  10        4.60        2.82      2.99 o 
   8   2  10        4.65        5.44      3.57 o 
   9   2  10        1.95       -1.34      3.77 o 
 -16   3  10        4.45        8.50      4.13 o 
 -15   3  10       14.51       16.67      3.64 o 
 -14   3  10       39.72       44.78      4.23 o 
 -13   3  10      117.57      123.19      6.27 o 
 -12   3  10       57.20       58.90      4.14 o 
 -11   3  10        1.75       -0.47      2.46 o 
 -10   3  10        0.20       -0.03      2.40 o 
  -9   3  10       21.27       24.23      2.83 o 
  -8   3  10      346.92      314.78      8.28 o 
  -7   3  10       25.03       23.70      2.77 o 
  -6   3  10        0.37       -2.18      2.25 o 
  -5   3  10        5.12        4.82      2.21 o 
  -4   3  10        3.61        5.95      2.25 o 
  -3   3  10        6.31        2.17      2.30 o 
  -2   3  10       42.70       37.94      3.08 o 
  -1   3  10       84.82       88.30      4.38 o 
   0   3  10      222.44      224.28      6.41 o 
   1   3  10       19.15       18.38      2.62 o 
   2   3  10      180.56      197.85      6.17 o 
   3   3  10       34.44       34.73      3.54 o 
   4   3  10       91.35       96.71      5.07 o 
   5   3  10       55.49       56.87      4.61 o 
   6   3  10        0.87       -2.70      3.32 o 
 -11   4  10       70.92       91.18      7.15 o 
 -10   4  10       44.65       54.25      5.60 o 
  -9   4  10       35.18       40.08      4.99 o 
  -8   4  10        4.18        6.57      4.17 o 
  -7   4  10        0.17       -3.45      4.95 o 
  -6   4  10        0.49        0.55      4.18 o 
  -5   4  10       25.10       26.32      4.40 o 
  -4   4  10        0.18        2.99      3.29 o 
  -3   4  10        4.01        3.40      3.07 o 
  -2   4  10        1.82        3.40      3.22 o 
  -1   4  10        4.33        3.25      3.34 o 
   0   4  10        4.51        3.54      3.10 o 
   1   4  10       34.66       41.51      5.12 o 
   2   4  10       20.86       27.31      3.67 o 
 -19   1  11        4.83        9.68      3.07 o 
 -18   1  11       56.38       68.45      5.39 o 
 -17   1  11        3.08        3.77      2.35 o 
 -16   1  11        2.75        1.98      2.24 o 
 -15   1  11        3.76        1.16      1.74 o 
 -14   1  11       63.92       67.55      3.40 o 
 -13   1  11        1.47        0.25      1.75 o 
 -12   1  11      325.60      319.97      8.89 o 
 -11   1  11       82.66       82.71      3.35 o 
 -10   1  11      704.08      691.64      9.13 o 
  -9   1  11      132.59      132.28      3.80 o 
  -8   1  11       62.99       62.73      2.74 o 
  -7   1  11      270.88      267.98      4.54 o 
  -6   1  11      558.66      540.22     12.50 o 
  -5   1  11     1276.07     1258.83     12.61 o 
  -4   1  11       13.55       12.56      1.76 o 
  -3   1  11       15.56       16.12      1.76 o 
  -2   1  11      287.03      268.95      5.14 o 
  -1   1  11      281.47      260.74      8.10 o 
   0   1  11        2.74        3.32      1.89 o 
   1   1  11        0.09       -0.53      1.88 o 
   2   1  11      116.30      115.88      4.55 o 
   3   1  11      164.59      161.67      5.92 o 
   4   1  11        1.54        0.28      2.43 o 
   5   1  11       11.42       14.33      2.82 o 
   6   1  11        0.49        1.03      2.54 o 
   7   1  11       68.60       69.94      4.55 o 
   8   1  11       17.06       19.34      2.94 o 
 -18   2  11        1.59       -0.91      2.98 o 
 -17   2  11        0.33       -0.83      2.93 o 
 -16   2  11       10.12       11.27      2.99 o 
 -15   2  11      512.82      524.91     13.55 o 
 -14   2  11       24.25       31.16      3.18 o 
 -13   2  11      356.62      369.37      8.38 o 
 -12   2  11       10.15       17.05      2.62 o 
 -11   2  11      224.51      220.69      5.32 o 
 -10   2  11       68.46       63.79      3.11 o 
  -9   2  11       65.12       71.87      3.26 o 
  -8   2  11       86.29       90.25      3.52 o 
  -7   2  11      221.78      213.00      5.13 o 
  -6   2  11       75.74       75.03      3.34 o 
  -5   2  11       95.59       86.82      3.49 o 
  -4   2  11       26.58       24.98      2.66 o 
  -3   2  11       94.92      104.97      3.81 o 
  -2   2  11      997.75      969.97     13.12 o 
  -1   2  11       96.63       99.00      3.72 o 
   0   2  11      186.22      192.67      5.04 o 
   1   2  11      126.23      130.47      6.67 o 
   2   2  11      129.64      130.01      5.80 o 
   3   2  11        7.02        8.95      2.73 o 
   4   2  11       83.84       98.15      5.92 o 
   5   2  11       76.91       79.84      6.30 o 
   6   2  11       64.17       71.95      5.24 o 
   7   2  11        5.34        5.23      3.27 o 
 -15   3  11        0.17       -1.11      3.53 o 
 -14   3  11       29.24       31.95      3.86 o 
 -13   3  11       16.57       16.37      3.06 o 
 -12   3  11       10.98        9.82      2.97 o 
 -11   3  11        6.23        3.85      2.71 o 
 -10   3  11      112.05      114.83      5.39 o 
  -9   3  11        1.65        3.34      2.53 o 
  -8   3  11        0.95        0.13      2.44 o 
  -7   3  11        7.87        5.18      2.54 o 
  -6   3  11       11.64       13.57      2.50 o 
  -5   3  11       33.05       32.13      3.35 o 
  -4   3  11        3.51        2.15      2.45 o 
  -3   3  11        0.09       -2.45      2.27 o 
  -2   3  11       51.58       56.91      3.69 o 
  -1   3  11       39.94       37.79      3.19 o 
   0   3  11        3.32        3.40      2.45 o 
   1   3  11      205.68      206.23      6.51 o 
   2   3  11       10.88       14.81      2.91 o 
   3   3  11       55.30       58.36      4.30 o 
   4   3  11        6.01        9.11      3.10 o 
  -9   4  11       22.22       26.86      4.94 o 
  -8   4  11        0.16       -3.47      4.66 o 
  -7   4  11       14.17       11.82      4.60 o 
  -6   4  11        3.16        1.07      4.14 o 
  -5   4  11        1.16        1.99      3.71 o 
  -4   4  11       16.93       21.12      3.57 o 
  -3   4  11        0.22        1.54      3.65 o 
  -2   4  11        2.30        1.23      3.55 o 
  -1   4  11        0.75       -1.02      3.39 o 
 -19   0  12       47.30       42.11      6.90 o 
 -18   0  12        0.99        1.05      3.45 o 
 -17   0  12       32.74       36.17      4.53 o 
 -16   0  12       64.35       77.92      5.84 o 
 -15   0  12        7.22        9.56      2.86 o 
 -14   0  12       20.19       14.07      3.09 o 
 -13   0  12      281.72      264.41     10.90 o 
 -12   0  12      290.64      281.63     11.81 o 
 -11   0  12       68.60       64.95      5.40 o 
 -10   0  12      336.03      333.85      8.16 o 
  -9   0  12      619.75      609.71     15.38 o 
  -8   0  12     2304.69     2329.92     45.23 o 
  -7   0  12      932.33      945.43     16.83 o 
  -6   0  12       16.95       22.14      3.91 o 
  -5   0  12      111.48      103.72      7.89 o 
  -4   0  12      399.20      391.23      9.72 o 
  -3   0  12        0.18       -2.36      2.59 o 
  -2   0  12       44.39       42.03      5.76 o 
  -1   0  12       97.91      122.18      7.24 o 
   0   0  12      918.98      890.09     12.44 o 
   1   0  12      372.08      346.85     11.77 o 
   2   0  12      212.92      195.86      9.08 o 
   3   0  12       52.22       64.01      5.90 o 
   4   0  12      131.09      134.15      8.12 o 
   5   0  12       40.03       37.83      4.94 o 
   6   0  12       15.76       19.84      5.19 o 
   7   0  12        0.39        0.60      4.38 o 
 -18   1  12       14.57       16.60      3.07 o 
 -17   1  12       14.56       12.84      2.61 o 
 -16   1  12       99.03       98.49      4.46 o 
 -15   1  12       26.50       31.83      2.87 o 
 -14   1  12        1.01        3.83      1.76 o 
 -13   1  12      250.20      261.30      6.14 o 
 -12   1  12       19.62       23.75      2.37 o 
 -11   1  12      724.37      722.86      9.74 o 
 -10   1  12      409.99      414.37      7.95 o 
  -9   1  12       81.28       82.17      3.25 o 
  -8   1  12       70.37       66.18      3.41 o 
  -7   1  12        4.87        3.41      2.03 o 
  -6   1  12      351.61      331.39      7.63 o 
  -5   1  12      196.61      188.82      5.27 o 
  -4   1  12       93.65       86.60      3.20 o 
  -3   1  12      283.58      257.17      4.70 o 
  -2   1  12      104.66      103.80      3.96 o 
  -1   1  12        0.02        0.47      2.05 o 
   0   1  12        6.31        4.93      2.30 o 
   1   1  12      114.77      115.24      4.62 o 
   2   1  12       40.09       41.24      3.25 o 
   3   1  12       93.72       91.40      4.89 o 
   4   1  12      114.27      106.05      5.27 o 
   5   1  12       28.76       33.28      3.35 o 
   6   1  12       32.85       33.57      3.42 o 
   7   1  12       57.50       69.33      4.74 o 
 -17   2  12       16.74       19.45      3.32 o 
 -16   2  12       75.86       79.88      5.10 o 
 -15   2  12       27.43       23.63      3.44 o 
 -14   2  12      149.18      148.00      5.89 o 
 -13   2  12      100.47       94.56      5.41 o 
 -12   2  12        0.00       -1.64      2.49 o 
 -11   2  12        2.05        3.71      1.84 o 
 -10   2  12        5.99        6.82      1.94 o 
  -9   2  12        0.54        0.00      1.85 o 
  -8   2  12        0.16        0.34      1.84 o 
  -7   2  12        8.45        5.42      2.05 o 
  -6   2  12        0.00        0.16      2.12 o 
  -5   2  12       11.01       10.78      2.31 o 
  -4   2  12      131.37      118.91      7.50 o 
  -3   2  12      495.44      507.33     10.89 o 
  -2   2  12        1.27        2.35      2.67 o 
  -1   2  12       74.77       84.48      4.36 o 
   0   2  12        0.49        1.33      2.55 o 
   1   2  12       16.42       13.94      2.85 o 
   2   2  12       30.66       31.22      3.42 o 
   3   2  12        1.36        0.27      3.31 o 
   4   2  12       25.74       26.56      3.92 o 
   5   2  12       17.87       17.14      3.99 o 
 -14   3  12       27.37       34.96      4.40 o 
 -13   3  12        7.61        6.18      3.03 o 
 -12   3  12       15.38       16.56      4.69 o 
 -11   3  12       47.10       46.24      3.92 o 
 -10   3  12        2.34        0.76      2.77 o 
  -9   3  12        4.31        4.56      2.78 o 
  -8   3  12       56.78       57.58      4.42 o 
  -7   3  12      260.68      269.15      8.49 o 
  -6   3  12       17.16       18.73      3.07 o 
  -5   3  12       29.22       28.43      3.38 o 
  -4   3  12        2.78        3.53      2.31 o 
  -3   3  12       67.06       67.65      4.07 o 
  -2   3  12        5.68        4.62      2.50 o 
  -1   3  12        0.04       -0.27      2.52 o 
   0   3  12      320.53      308.62      8.08 o 
   1   3  12        6.24        3.63      2.94 o 
   2   3  12      152.80      158.44      9.49 o 
 -18   1  13        0.09       -1.52      2.97 o 
 -17   1  13       43.61       43.91      3.85 o 
 -16   1  13       39.15       43.29      3.40 o 
 -15   1  13       39.62       48.75      3.42 o 
 -14   1  13       10.13       11.33      1.97 o 
 -13   1  13      177.72      171.57      6.01 o 
 -12   1  13       31.98       27.79      2.54 o 
 -11   1  13        2.27        1.80      1.89 o 
 -10   1  13       74.48       76.28      5.49 o 
  -9   1  13        4.75        7.86      2.92 o 
  -8   1  13       19.39       18.19      2.22 o 
  -7   1  13        1.87        1.09      1.99 o 
  -6   1  13       89.26       83.03      3.45 o 
  -5   1  13       69.20       72.73      3.12 o 
  -4   1  13       13.95       17.40      2.11 o 
  -3   1  13      106.75      117.85      3.91 o 
  -2   1  13      282.46      251.77      7.03 o 
  -1   1  13        6.57        6.55      2.20 o 
   0   1  13       82.66       84.67      4.17 o 
   1   1  13       45.05       51.41      3.58 o 
   2   1  13       67.71       59.93      4.04 o 
   3   1  13        3.94        3.58      2.82 o 
   4   1  13      104.91       94.09      6.08 o 
   5   1  13       72.33       85.03      5.05 o 
 -16   2  13        1.04        0.20      3.16 o 
 -15   2  13       67.99       59.23      4.54 o 
 -14   2  13       50.34       45.78      5.17 o 
 -13   2  13      234.48      230.61      7.58 o 
 -12   2  13       36.68       40.26      4.10 o 
 -11   2  13        3.53        5.20      2.65 o 
 -10   2  13      201.57      214.99      8.06 o 
  -9   2  13       76.64       80.35      3.87 o 
  -8   2  13       10.52       12.21      2.21 o 
  -7   2  13        2.41        1.01      2.25 o 
  -6   2  13      163.10      155.96      8.49 o 
  -5   2  13      358.11      346.25      8.38 o 
  -4   2  13       51.11       42.95      3.61 o 
  -3   2  13       12.09       14.56      2.82 o 
  -2   2  13        0.49       -0.53      2.59 o 
  -1   2  13       78.64       86.98      5.55 o 
   0   2  13       17.26       20.11      3.05 o 
   1   2  13        0.52        1.30      2.85 o 
   2   2  13       32.21       41.91      3.85 o 
   3   2  13        2.15       -2.46      3.56 o 
   4   2  13       21.81       23.56      4.39 o 
 -12   3  13        6.12        9.58      3.60 o 
 -11   3  13       56.28       57.41      4.85 o 
 -10   3  13       74.50       78.77      5.31 o 
  -9   3  13       11.34       13.47      3.34 o 
  -8   3  13       92.02       78.59      5.17 o 
  -7   3  13       26.63       29.56      3.62 o 
  -6   3  13        2.98        5.20      2.96 o 
  -5   3  13        6.31        3.18      2.67 o 
  -4   3  13       16.15       18.34      2.85 o 
  -3   3  13       21.59       18.85      2.87 o 
  -2   3  13       23.38       25.58      3.07 o 
  -1   3  13       45.64       39.13      3.56 o 
   0   3  13        0.11        1.98      2.94 o 
 -17   0  14       15.17       15.33      3.84 o 
 -16   0  14       14.63       16.48      3.60 o 
 -15   0  14       89.50       78.94      8.46 o 
 -14   0  14       87.03       94.92      6.54 o 
 -13   0  14        2.72        1.94      3.08 o 
 -12   0  14       48.06       48.93      4.83 o 
 -11   0  14      240.99      244.07     10.32 o 
 -10   0  14        4.10        7.26      3.25 o 
  -9   0  14      107.23      107.97      6.69 o 
  -8   0  14        0.97        1.21      2.87 o 
  -7   0  14       38.01       43.92      4.84 o 
  -6   0  14      127.02      132.64      7.41 o 
  -5   0  14      165.34      155.35      6.84 o 
  -4   0  14        6.28        7.65      2.87 o 
  -3   0  14       59.50       68.73      5.20 o 
  -2   0  14        6.71        8.29      3.00 o 
  -1   0  14        0.34       -0.34      3.51 o 
   0   0  14       65.87       57.57      5.82 o 
   1   0  14        0.04        1.91      3.84 o 
   2   0  14      289.45      275.04     11.77 o 
   3   0  14      112.97      121.93      8.38 o 
   4   0  14        7.17        9.03      4.10 o 
 -17   1  14       19.48       30.19      5.39 o 
 -16   1  14       34.52       32.17      3.44 o 
 -15   1  14       19.79       17.79      2.74 o 
 -14   1  14        2.48        2.26      2.10 o 
 -13   1  14        0.46        0.50      2.04 o 
 -12   1  14        0.21        0.20      2.04 o 
 -11   1  14       49.70       51.25      3.24 o 
 -10   1  14        9.35        8.13      2.09 o 
  -9   1  14       91.63       96.35      4.65 o 
  -8   1  14      223.41      212.85      6.21 o 
  -7   1  14        8.05        9.81      2.31 o 
  -6   1  14       59.63       51.07      3.16 o 
  -5   1  14        6.21        7.54      1.97 o 
  -4   1  14       27.35       29.24      2.44 o 
  -3   1  14      100.18       81.48      3.84 o 
  -2   1  14       15.63       10.97      2.50 o 
  -1   1  14      109.59      111.69      5.08 o 
   0   1  14       65.16       72.81      4.92 o 
   1   1  14        3.12        2.98      2.86 o 
   2   1  14       29.38       33.23      3.65 o 
   3   1  14        0.01        0.82      3.05 o 
 -15   2  14       22.57       28.00      3.58 o 
 -14   2  14       11.13        8.67      3.13 o 
 -13   2  14       25.39       20.86      3.16 o 
 -12   2  14       11.25       10.16      3.82 o 
 -11   2  14        0.00       -3.78      3.01 o 
 -10   2  14        0.31       -1.37      2.24 o 
  -9   2  14        1.48       -0.53      2.24 o 
  -8   2  14       21.95       20.41      2.71 o 
  -7   2  14       15.86       11.91      2.55 o 
  -6   2  14      100.70       93.47      4.84 o 
  -5   2  14       36.24       34.80      3.03 o 
  -4   2  14        6.01        6.09      2.57 o 
  -3   2  14       20.97       24.19      3.04 o 
  -2   2  14        9.84        9.76      3.49 o 
  -1   2  14        4.55        5.95      3.16 o 
   0   2  14        0.00       -1.69      3.02 o 
   1   2  14        0.13       -0.75      3.31 o 
 -10   3  14        0.20       -0.16      3.54 o 
  -9   3  14        0.62        0.09      3.36 o 
  -8   3  14       35.27       31.26      3.63 o 
  -7   3  14       24.74       20.15      3.42 o 
  -6   3  14        6.88        6.41      2.80 o 
  -5   3  14       72.96       83.95      4.75 o 
  -4   3  14       10.02       10.86      2.79 o 
 -15   1  15       52.13       58.13      4.02 o 
 -14   1  15       63.77       66.85      4.29 o 
 -13   1  15       34.61       26.13      2.66 o 
 -12   1  15        5.21        8.61      2.37 o 
 -11   1  15       53.41       49.37      3.25 o 
 -10   1  15       99.91      108.75      4.51 o 
  -9   1  15       14.23       13.02      2.42 o 
  -8   1  15        9.10        9.74      2.35 o 
  -7   1  15       30.75       31.11      2.82 o 
  -6   1  15       64.65       65.85      4.37 o 
  -5   1  15       52.74       56.19      3.55 o 
  -4   1  15        0.35       -0.87      2.30 o 
  -3   1  15       32.84       32.33      3.10 o 
  -2   1  15        2.49        3.53      2.69 o 
  -1   1  15        9.10        9.32      2.82 o 
   0   1  15       18.48       19.19      3.14 o 
   1   1  15        1.28        1.01      3.57 o 
 -13   2  15        1.97        0.53      3.01 o 
 -12   2  15       67.15       72.44      4.69 o 
 -11   2  15       86.07       87.49      5.01 o 
 -10   2  15        0.92       -0.72      3.05 o 
  -9   2  15        3.67        3.40      2.37 o 
  -8   2  15       75.74       82.55      4.62 o 
  -7   2  15       54.82       57.82      4.20 o 
  -6   2  15        0.22        3.77      2.45 o 
  -5   2  15       10.83        8.33      2.91 o 
  -4   2  15       45.42       47.28      3.89 o 
  -3   2  15      114.08      110.31      5.39 o 
  -2   2  15       29.52       21.49      3.52 o 
 -14   0  16        7.01        6.95      3.88 o 
 -13   0  16      221.55      221.01      9.99 o 
 -12   0  16       45.76       49.04      5.44 o 
 -11   0  16        3.54        2.01      3.73 o 
 -10   0  16        1.04       -0.01      3.55 o 
  -9   0  16        8.27        7.62      3.90 o 
  -8   0  16      134.60      134.81      8.09 o 
  -7   0  16      149.52      170.20      9.38 o 
  -6   0  16       28.68       30.38      5.09 o 
  -5   0  16      205.82      210.64     12.45 o 
  -4   0  16       90.64       93.67     10.25 o 
  -3   0  16       28.45       27.34      4.82 o 
  -2   0  16        1.33       -0.15      4.33 o 
  -1   0  16       62.76       66.67      7.01 o 
 -13   1  16       14.83       16.72      2.57 o 
 -12   1  16        0.00       -1.39      2.25 o 
 -11   1  16       33.37       36.56      3.25 o 
 -10   1  16      141.50      157.22      6.16 o 
  -9   1  16        0.20       -2.10      2.49 o 
  -8   1  16       29.80       31.99      3.32 o 
  -7   1  16       19.88       20.14      2.58 o 
  -6   1  16        8.07        7.21      2.56 o 
  -5   1  16       16.00       16.00      2.82 o 
  -4   1  16        4.98        5.69      2.85 o 
  -3   1  16        5.39       12.14      3.18 o 
  -2   1  16       59.10       73.27      4.72 o 
                                                 
